# Supplementary material for: The CALCINEURIN B-LIKE 4/CBL-INTERACTING PROTEIN 3 module degrades repressor JAZ5 during rose petal senescence
Source: Plant Physiol. 2023 Jul 4;193(2):1605–20. doi: 10.1093/plphys/kiad365 (PMC10517193; doi:10.1093/plphys/kiad365)
Supplement: kiad365_Supplementary_Data [file kiad365_supplementary_data.zip]

Archive with 2 entries (2 files):
- PP2023RA00245R2_Supplemental_Figures_1_13.pdf
- Supplemental Table S16.xlsx
