# Supplementary material for: The CALCINEURIN B-LIKE 4/CBL-INTERACTING PROTEIN 3 module degrades repressor JAZ5 during rose petal senescence
Source: Plant Physiol. 2023 Jul 4;193(2):1605–20. doi: 10.1093/plphys/kiad365 (PMC10517193; doi:10.1093/plphys/kiad365)
Supplement: kiad365_Supplementary_Data [file kiad365_supplementary_data.zip › Supplemental Table S16.xlsx]

## Sheet: Supplemental Table S1
Table S1. Upregulated DEGs at different stages and with ethylene treatment
S3 v S1	S5 vs S1	S5 vs S3	Eth vs Air
RchiOBHmCPg0501921	RchiOBHmCPg0501921	RchiOBHmChr0c11g0499461	RchiOBHmChr2g0130461
RchiOBHmCPg0501931	RchiOBHmCPg0501931	RchiOBHmChr0c19g0500071	RchiOBHmChr6g0257491
RchiOBHmCPg0501961	RchiOBHmCPg0501961	RchiOBHmChr0c32g0501551	RchiOBHmChr5g0041811
RchiOBHmCPg0501971	RchiOBHmCPg0502101	RchiOBHmChr0c44g0503681	RchiOBHmChr2g0123611
RchiOBHmCPg0502071	RchiOBHmChr0c16g0499741	RchiOBHmChr1g0313221	RchiOBHmChr4g0387631
RchiOBHmCPg0502081	RchiOBHmChr0c19g0500071	RchiOBHmChr1g0313231	RchiOBHmChr4g0423711
RchiOBHmCPg0502091	RchiOBHmChr1g0313121	RchiOBHmChr1g0313331	RchiOBHmChr7g0218431
RchiOBHmCPg0502101	RchiOBHmChr1g0313231	RchiOBHmChr1g0314041	RchiOBHmChr5g0002301
RchiOBHmChr0c07g0498081	RchiOBHmChr1g0313241	RchiOBHmChr1g0314191	RchiOBHmChr2g0166741
RchiOBHmChr0c16g0499741	RchiOBHmChr1g0313331	RchiOBHmChr1g0314331	RchiOBHmChr6g0292241
RchiOBHmChr0c19g0500001	RchiOBHmChr1g0313341	RchiOBHmChr1g0314781	RchiOBHmChr2g0091741
RchiOBHmChr0c21g0500331	RchiOBHmChr1g0313431	RchiOBHmChr1g0314841	RchiOBHmChr4g0415251
RchiOBHmChr0c21g0500361	RchiOBHmChr1g0314081	RchiOBHmChr1g0315371	RchiOBHmChr6g0279841
RchiOBHmChr0c31g0501301	RchiOBHmChr1g0314141	RchiOBHmChr1g0315521	RchiOBHmChr1g0374691
RchiOBHmChr0c31g0501321	RchiOBHmChr1g0314191	RchiOBHmChr1g0316121	RchiOBHmChr7g0241461
RchiOBHmChr0c31g0501331	RchiOBHmChr1g0314721	RchiOBHmChr1g0317141	RchiOBHmChr2g0136691
RchiOBHmChr0c31g0501341	RchiOBHmChr1g0314971	RchiOBHmChr1g0317151	RchiOBHmChr3g0455671
RchiOBHmChr0c31g0501391	RchiOBHmChr1g0315301	RchiOBHmChr1g0317231	RchiOBHmChr4g0418401
RchiOBHmChr0c40g0503381	RchiOBHmChr1g0315581	RchiOBHmChr1g0317311	RchiOBHmChr6g0300261
RchiOBHmChr1g0313111	RchiOBHmChr1g0315611	RchiOBHmChr1g0317321	RchiOBHmChr2g0170561
RchiOBHmChr1g0313121	RchiOBHmChr1g0315761	RchiOBHmChr1g0317341	RchiOBHmChr2g0103331
RchiOBHmChr1g0313211	RchiOBHmChr1g0315951	RchiOBHmChr1g0317361	RchiOBHmCPg0502681
RchiOBHmChr1g0313231	RchiOBHmChr1g0316001	RchiOBHmChr1g0317421	RchiOBHmChr3g0477281
RchiOBHmChr1g0313241	RchiOBHmChr1g0316731	RchiOBHmChr1g0317481	RchiOBHmChr4g0423661
RchiOBHmChr1g0313431	RchiOBHmChr1g0317051	RchiOBHmChr1g0317701	RchiOBHmChr7g0235451
RchiOBHmChr1g0313841	RchiOBHmChr1g0317121	RchiOBHmChr1g0317911	RchiOBHmChr4g0437261
RchiOBHmChr1g0314081	RchiOBHmChr1g0317231	RchiOBHmChr1g0318171	RchiOBHmChr2g0152071
RchiOBHmChr1g0314201	RchiOBHmChr1g0317341	RchiOBHmChr1g0318181	RchiOBHmChr6g0280861
RchiOBHmChr1g0314721	RchiOBHmChr1g0317351	RchiOBHmChr1g0318271	RchiOBHmChr6g0288511
RchiOBHmChr1g0314791	RchiOBHmChr1g0317371	RchiOBHmChr1g0318291	RchiOBHmChr3g0474741
RchiOBHmChr1g0314941	RchiOBHmChr1g0317421	RchiOBHmChr1g0318451	RchiOBHmChr6g0288061
RchiOBHmChr1g0314971	RchiOBHmChr1g0317441	RchiOBHmChr1g0318501	RchiOBHmChr6g0258611
RchiOBHmChr1g0315031	RchiOBHmChr1g0317481	RchiOBHmChr1g0318601	RchiOBHmChr2g0166831
RchiOBHmChr1g0315351	RchiOBHmChr1g0317501	RchiOBHmChr1g0318621	RchiOBHmChr5g0075251
RchiOBHmChr1g0315541	RchiOBHmChr1g0317621	RchiOBHmChr1g0319331	RchiOBHmChr4g0416651
RchiOBHmChr1g0315581	RchiOBHmChr1g0317981	RchiOBHmChr1g0319391	RchiOBHmChr1g0356011
RchiOBHmChr1g0315611	RchiOBHmChr1g0318021	RchiOBHmChr1g0319551	RchiOBHmChr7g0235771
RchiOBHmChr1g0315761	RchiOBHmChr1g0318271	RchiOBHmChr1g0319641	RchiOBHmChr3g0460091
RchiOBHmChr1g0316541	RchiOBHmChr1g0318281	RchiOBHmChr1g0319711	RchiOBHmChr5g0011391
RchiOBHmChr1g0316731	RchiOBHmChr1g0318291	RchiOBHmChr1g0319721	RchiOBHmChr7g0210291
RchiOBHmChr1g0316801	RchiOBHmChr1g0318451	RchiOBHmChr1g0319731	RchiOBHmChr7g0239531
RchiOBHmChr1g0316831	RchiOBHmChr1g0318501	RchiOBHmChr1g0319811	RchiOBHmChr2g0160001
RchiOBHmChr1g0316911	RchiOBHmChr1g0318521	RchiOBHmChr1g0320601	RchiOBHmChr7g0222981
RchiOBHmChr1g0316961	RchiOBHmChr1g0318601	RchiOBHmChr1g0320611	RchiOBHmChr4g0437871
RchiOBHmChr1g0317051	RchiOBHmChr1g0318621	RchiOBHmChr1g0320851	RchiOBHmChr1g0315761
RchiOBHmChr1g0317121	RchiOBHmChr1g0318661	RchiOBHmChr1g0320901	RchiOBHmChr6g0296311
RchiOBHmChr1g0317261	RchiOBHmChr1g0318951	RchiOBHmChr1g0321111	RchiOBHmChr1g0356041
RchiOBHmChr1g0317331	RchiOBHmChr1g0319191	RchiOBHmChr1g0321121	RchiOBHmChr6g0295531
RchiOBHmChr1g0317341	RchiOBHmChr1g0319251	RchiOBHmChr1g0321281	RchiOBHmChr7g0215141
RchiOBHmChr1g0317351	RchiOBHmChr1g0319261	RchiOBHmChr1g0321551	RchiOBHmChr6g0303181
RchiOBHmChr1g0317501	RchiOBHmChr1g0319271	RchiOBHmChr1g0321951	RchiOBHmChr2g0139841
RchiOBHmChr1g0317621	RchiOBHmChr1g0319281	RchiOBHmChr1g0322001	RchiOBHmChr4g0434121
RchiOBHmChr1g0317641	RchiOBHmChr1g0319291	RchiOBHmChr1g0323241	RchiOBHmChr5g0072831
RchiOBHmChr1g0317731	RchiOBHmChr1g0319301	RchiOBHmChr1g0323331	RchiOBHmChr5g0058201
RchiOBHmChr1g0317741	RchiOBHmChr1g0319311	RchiOBHmChr1g0323621	RchiOBHmChr2g0158741
RchiOBHmChr1g0317951	RchiOBHmChr1g0319331	RchiOBHmChr1g0323771	RchiOBHmChr7g0213031
RchiOBHmChr1g0317961	RchiOBHmChr1g0319451	RchiOBHmChr1g0323931	RchiOBHmChr2g0175321
RchiOBHmChr1g0317981	RchiOBHmChr1g0319551	RchiOBHmChr1g0324051	RchiOBHmChr6g0279801
RchiOBHmChr1g0318021	RchiOBHmChr1g0319641	RchiOBHmChr1g0324091	RchiOBHmChr3g0450041
RchiOBHmChr1g0318281	RchiOBHmChr1g0319711	RchiOBHmChr1g0324311	RchiOBHmChr1g0331861
RchiOBHmChr1g0318291	RchiOBHmChr1g0319721	RchiOBHmChr1g0324501	RchiOBHmChr7g0212991
RchiOBHmChr1g0318331	RchiOBHmChr1g0320731	RchiOBHmChr1g0324621	RchiOBHmChr2g0104741
RchiOBHmChr1g0318521	RchiOBHmChr1g0321011	RchiOBHmChr1g0324931	RchiOBHmChr6g0309381
RchiOBHmChr1g0318621	RchiOBHmChr1g0321281	RchiOBHmChr1g0325611	RchiOBHmChr3g0452041
RchiOBHmChr1g0318641	RchiOBHmChr1g0321471	RchiOBHmChr1g0325681	RchiOBHmChr4g0404971
RchiOBHmChr1g0318661	RchiOBHmChr1g0321551	RchiOBHmChr1g0325821	RchiOBHmChr6g0248511
RchiOBHmChr1g0318771	RchiOBHmChr1g0322851	RchiOBHmChr1g0325991	RchiOBHmChr3g0478781
RchiOBHmChr1g0318891	RchiOBHmChr1g0322861	RchiOBHmChr1g0326421	RchiOBHmChr3g0493101
RchiOBHmChr1g0318951	RchiOBHmChr1g0323331	RchiOBHmChr1g0326461	RchiOBHmChr7g0234741
RchiOBHmChr1g0319251	RchiOBHmChr1g0323371	RchiOBHmChr1g0326481	RchiOBHmChr6g0299791
RchiOBHmChr1g0319291	RchiOBHmChr1g0323431	RchiOBHmChr1g0326651	RchiOBHmChr4g0428791
RchiOBHmChr1g0319301	RchiOBHmChr1g0323821	RchiOBHmChr1g0327151	RchiOBHmChr4g0432741
RchiOBHmChr1g0319311	RchiOBHmChr1g0324051	RchiOBHmChr1g0327271	RchiOBHmChr3g0470511
RchiOBHmChr1g0319331	RchiOBHmChr1g0324321	RchiOBHmChr1g0327321	RchiOBHmChr5g0013971
RchiOBHmChr1g0319351	RchiOBHmChr1g0324421	RchiOBHmChr1g0327541	RchiOBHmChr3g0455941
RchiOBHmChr1g0319511	RchiOBHmChr1g0324441	RchiOBHmChr1g0327591	RchiOBHmChr7g0219541
RchiOBHmChr1g0319551	RchiOBHmChr1g0324621	RchiOBHmChr1g0327751	RchiOBHmChr1g0364481
RchiOBHmChr1g0319641	RchiOBHmChr1g0324931	RchiOBHmChr1g0327781	RchiOBHmChr7g0178741
RchiOBHmChr1g0319921	RchiOBHmChr1g0325051	RchiOBHmChr1g0328051	RchiOBHmChr2g0152581
RchiOBHmChr1g0320131	RchiOBHmChr1g0325681	RchiOBHmChr1g0328121	RchiOBHmChr2g0139771
RchiOBHmChr1g0321011	RchiOBHmChr1g0325821	RchiOBHmChr1g0328521	RchiOBHmChr7g0199221
RchiOBHmChr1g0321211	RchiOBHmChr1g0325901	RchiOBHmChr1g0328531	RchiOBHmChr5g0006791
RchiOBHmChr1g0321281	RchiOBHmChr1g0326551	RchiOBHmChr1g0328741	RchiOBHmChr3g0460991
RchiOBHmChr1g0321471	RchiOBHmChr1g0327661	RchiOBHmChr1g0329341	RchiOBHmChr6g0312931
RchiOBHmChr1g0321761	RchiOBHmChr1g0327781	RchiOBHmChr1g0329361	RchiOBHmChr5g0036321
RchiOBHmChr1g0321921	RchiOBHmChr1g0328041	RchiOBHmChr1g0329421	RchiOBHmChr6g0273101
RchiOBHmChr1g0322831	RchiOBHmChr1g0328351	RchiOBHmChr1g0329801	RchiOBHmChr6g0308781
RchiOBHmChr1g0322851	RchiOBHmChr1g0328471	RchiOBHmChr1g0330001	RchiOBHmChr1g0384221
RchiOBHmChr1g0322861	RchiOBHmChr1g0328521	RchiOBHmChr1g0331071	RchiOBHmChr6g0255151
RchiOBHmChr1g0323371	RchiOBHmChr1g0328741	RchiOBHmChr1g0331681	RchiOBHmChr2g0130201
RchiOBHmChr1g0323431	RchiOBHmChr1g0328821	RchiOBHmChr1g0331721	RchiOBHmChr5g0044521
RchiOBHmChr1g0324321	RchiOBHmChr1g0329011	RchiOBHmChr1g0331941	RchiOBHmChr6g0262911
RchiOBHmChr1g0324421	RchiOBHmChr1g0329261	RchiOBHmChr1g0332221	RchiOBHmChr1g0317401
RchiOBHmChr1g0324441	RchiOBHmChr1g0329311	RchiOBHmChr1g0332231	RchiOBHmChr1g0372541
RchiOBHmChr1g0325051	RchiOBHmChr1g0330291	RchiOBHmChr1g0332241	RchiOBHmChr3g0492011
RchiOBHmChr1g0325681	RchiOBHmChr1g0330891	RchiOBHmChr1g0332251	RchiOBHmChr5g0054721
RchiOBHmChr1g0325821	RchiOBHmChr1g0330901	RchiOBHmChr1g0332291	RchiOBHmChr5g0010401
RchiOBHmChr1g0325881	RchiOBHmChr1g0330941	RchiOBHmChr1g0332651	RchiOBHmChr2g0115801
RchiOBHmChr1g0325981	RchiOBHmChr1g0331301	RchiOBHmChr1g0332791	RchiOBHmChr2g0170571
RchiOBHmChr1g0326551	RchiOBHmChr1g0331321	RchiOBHmChr1g0332801	RchiOBHmChr1g0382871
RchiOBHmChr1g0327331	RchiOBHmChr1g0332251	RchiOBHmChr1g0332881	RchiOBHmChr2g0115431
RchiOBHmChr1g0327671	RchiOBHmChr1g0332621	RchiOBHmChr1g0332931	RchiOBHmChr5g0030921
RchiOBHmChr1g0328001	RchiOBHmChr1g0332801	RchiOBHmChr1g0332951	RchiOBHmChr1g0315211
RchiOBHmChr1g0328041	RchiOBHmChr1g0332921	RchiOBHmChr1g0333011	RchiOBHmChr1g0316251
RchiOBHmChr1g0328221	RchiOBHmChr1g0333141	RchiOBHmChr1g0333041	RchiOBHmChr6g0298721
RchiOBHmChr1g0328261	RchiOBHmChr1g0333431	RchiOBHmChr1g0334181	RchiOBHmChr7g0198611
RchiOBHmChr1g0328281	RchiOBHmChr1g0333541	RchiOBHmChr1g0334371	RchiOBHmChr7g0189511
RchiOBHmChr1g0328351	RchiOBHmChr1g0334381	RchiOBHmChr1g0334381	RchiOBHmChr3g0484891
RchiOBHmChr1g0328371	RchiOBHmChr1g0334681	RchiOBHmChr1g0334451	RchiOBHmChr7g0219951
RchiOBHmChr1g0328471	RchiOBHmChr1g0334721	RchiOBHmChr1g0334481	RchiOBHmChr2g0160251
RchiOBHmChr1g0328481	RchiOBHmChr1g0334881	RchiOBHmChr1g0334541	RchiOBHmChr2g0121551
RchiOBHmChr1g0328521	RchiOBHmChr1g0334901	RchiOBHmChr1g0334671	RchiOBHmChr5g0025091
RchiOBHmChr1g0328821	RchiOBHmChr1g0334971	RchiOBHmChr1g0334681	RchiOBHmChr4g0404721
RchiOBHmChr1g0329011	RchiOBHmChr1g0335111	RchiOBHmChr1g0334711	RchiOBHmChr6g0272471
RchiOBHmChr1g0329051	RchiOBHmChr1g0335311	RchiOBHmChr1g0334971	RchiOBHmChr2g0120931
RchiOBHmChr1g0329231	RchiOBHmChr1g0335991	RchiOBHmChr1g0336121	RchiOBHmChr0c23g0500741
RchiOBHmChr1g0329261	RchiOBHmChr1g0336001	RchiOBHmChr1g0336351	RchiOBHmChr1g0384251
RchiOBHmChr1g0329311	RchiOBHmChr1g0336221	RchiOBHmChr1g0336511	RchiOBHmChr7g0239301
RchiOBHmChr1g0329451	RchiOBHmChr1g0336411	RchiOBHmChr1g0336641	RchiOBHmChr2g0155131
RchiOBHmChr1g0330191	RchiOBHmChr1g0336981	RchiOBHmChr1g0336671	RchiOBHmChr2g0115811
RchiOBHmChr1g0330821	RchiOBHmChr1g0337011	RchiOBHmChr1g0336741	RchiOBHmChr1g0324811
RchiOBHmChr1g0330831	RchiOBHmChr1g0337701	RchiOBHmChr1g0336861	RchiOBHmChr5g0083941
RchiOBHmChr1g0330901	RchiOBHmChr1g0339011	RchiOBHmChr1g0337001	RchiOBHmChr3g0482611
RchiOBHmChr1g0330941	RchiOBHmChr1g0339131	RchiOBHmChr1g0337011	RchiOBHmChr2g0145921
RchiOBHmChr1g0331161	RchiOBHmChr1g0339431	RchiOBHmChr1g0337111	RchiOBHmChr6g0257941
RchiOBHmChr1g0331271	RchiOBHmChr1g0339591	RchiOBHmChr1g0337361	RchiOBHmChr4g0421181
RchiOBHmChr1g0331301	RchiOBHmChr1g0339611	RchiOBHmChr1g0339001	RchiOBHmChr2g0087991
RchiOBHmChr1g0331311	RchiOBHmChr1g0339631	RchiOBHmChr1g0339131	RchiOBHmChr1g0373211
RchiOBHmChr1g0331841	RchiOBHmChr1g0339941	RchiOBHmChr1g0339301	RchiOBHmChr6g0285501
RchiOBHmChr1g0331931	RchiOBHmChr1g0339981	RchiOBHmChr1g0339431	RchiOBHmChr6g0291181
RchiOBHmChr1g0332621	RchiOBHmChr1g0340001	RchiOBHmChr1g0339591	RchiOBHmChr1g0370071
RchiOBHmChr1g0332771	RchiOBHmChr1g0340051	RchiOBHmChr1g0339631	RchiOBHmChr2g0146801
RchiOBHmChr1g0332921	RchiOBHmChr1g0340061	RchiOBHmChr1g0340001	RchiOBHmChr3g0478661
RchiOBHmChr1g0333221	RchiOBHmChr1g0340081	RchiOBHmChr1g0340081	RchiOBHmChr5g0077231
RchiOBHmChr1g0333331	RchiOBHmChr1g0341031	RchiOBHmChr1g0340151	RchiOBHmChr2g0136401
RchiOBHmChr1g0333671	RchiOBHmChr1g0341301	RchiOBHmChr1g0340261	RchiOBHmChr1g0342441
RchiOBHmChr1g0334431	RchiOBHmChr1g0341401	RchiOBHmChr1g0340731	RchiOBHmChr2g0151741
RchiOBHmChr1g0334701	RchiOBHmChr1g0341491	RchiOBHmChr1g0341081	RchiOBHmChr5g0015871
RchiOBHmChr1g0335111	RchiOBHmChr1g0341581	RchiOBHmChr1g0341331	RchiOBHmChr5g0044031
RchiOBHmChr1g0335311	RchiOBHmChr1g0341751	RchiOBHmChr1g0341341	RchiOBHmChr6g0281051
RchiOBHmChr1g0336001	RchiOBHmChr1g0341851	RchiOBHmChr1g0341381	RchiOBHmChr1g0340151
RchiOBHmChr1g0336411	RchiOBHmChr1g0341971	RchiOBHmChr1g0341401	RchiOBHmChr4g0415821
RchiOBHmChr1g0336621	RchiOBHmChr1g0343251	RchiOBHmChr1g0341971	RchiOBHmChr7g0242681
RchiOBHmChr1g0336881	RchiOBHmChr1g0343481	RchiOBHmChr1g0342011	RchiOBHmChr4g0386961
RchiOBHmChr1g0336911	RchiOBHmChr1g0343681	RchiOBHmChr1g0342581	RchiOBHmChr5g0064591
RchiOBHmChr1g0337191	RchiOBHmChr1g0343771	RchiOBHmChr1g0342741	RchiOBHmChr2g0159431
RchiOBHmChr1g0337211	RchiOBHmChr1g0343871	RchiOBHmChr1g0343241	RchiOBHmChr1g0339591
RchiOBHmChr1g0337701	RchiOBHmChr1g0343971	RchiOBHmChr1g0343251	RchiOBHmChr7g0219271
RchiOBHmChr1g0337781	RchiOBHmChr1g0344361	RchiOBHmChr1g0343481	RchiOBHmChr2g0165901
RchiOBHmChr1g0338881	RchiOBHmChr1g0344371	RchiOBHmChr1g0343651	RchiOBHmChr2g0106691
RchiOBHmChr1g0339011	RchiOBHmChr1g0344381	RchiOBHmChr1g0343971	RchiOBHmChr1g0365021
RchiOBHmChr1g0339271	RchiOBHmChr1g0344651	RchiOBHmChr1g0344071	RchiOBHmChr2g0141491
RchiOBHmChr1g0339611	RchiOBHmChr1g0344751	RchiOBHmChr1g0344171	RchiOBHmChr1g0357161
RchiOBHmChr1g0339701	RchiOBHmChr1g0345331	RchiOBHmChr1g0344361	RchiOBHmChr7g0184101
RchiOBHmChr1g0339781	RchiOBHmChr1g0346091	RchiOBHmChr1g0344371	RchiOBHmChr7g0197001
RchiOBHmChr1g0339981	RchiOBHmChr1g0346221	RchiOBHmChr1g0344381	RchiOBHmChr5g0003181
RchiOBHmChr1g0341031	RchiOBHmChr1g0346321	RchiOBHmChr1g0344541	RchiOBHmChr1g0360721
RchiOBHmChr1g0341241	RchiOBHmChr1g0346411	RchiOBHmChr1g0344701	RchiOBHmChr7g0190581
RchiOBHmChr1g0341291	RchiOBHmChr1g0346561	RchiOBHmChr1g0344921	RchiOBHmChr7g0213181
RchiOBHmChr1g0341401	RchiOBHmChr1g0347041	RchiOBHmChr1g0345331	RchiOBHmChr6g0294021
RchiOBHmChr1g0341491	RchiOBHmChr1g0347201	RchiOBHmChr1g0346061	RchiOBHmChr1g0376991
RchiOBHmChr1g0341751	RchiOBHmChr1g0347281	RchiOBHmChr1g0346071	RchiOBHmChr4g0396271
RchiOBHmChr1g0341851	RchiOBHmChr1g0347411	RchiOBHmChr1g0346311	RchiOBHmChr1g0349351
RchiOBHmChr1g0341931	RchiOBHmChr1g0347491	RchiOBHmChr1g0346351	RchiOBHmChr1g0368531
RchiOBHmChr1g0341941	RchiOBHmChr1g0348091	RchiOBHmChr1g0346441	RchiOBHmChr5g0034581
RchiOBHmChr1g0341971	RchiOBHmChr1g0348141	RchiOBHmChr1g0346761	RchiOBHmChr2g0094561
RchiOBHmChr1g0342541	RchiOBHmChr1g0348271	RchiOBHmChr1g0346971	RchiOBHmChr2g0122591
RchiOBHmChr1g0342721	RchiOBHmChr1g0348341	RchiOBHmChr1g0347201	RchiOBHmChr6g0306481
RchiOBHmChr1g0343281	RchiOBHmChr1g0348781	RchiOBHmChr1g0347541	RchiOBHmChr7g0183591
RchiOBHmChr1g0343331	RchiOBHmChr1g0348951	RchiOBHmChr1g0347891	RchiOBHmChr1g0324501
RchiOBHmChr1g0343601	RchiOBHmChr1g0349101	RchiOBHmChr1g0348031	RchiOBHmChr4g0425141
RchiOBHmChr1g0343681	RchiOBHmChr1g0349151	RchiOBHmChr1g0348101	RchiOBHmChr4g0444581
RchiOBHmChr1g0343771	RchiOBHmChr1g0349291	RchiOBHmChr1g0348261	RchiOBHmChr6g0296481
RchiOBHmChr1g0343871	RchiOBHmChr1g0349381	RchiOBHmChr1g0348271	RchiOBHmChr3g0490211
RchiOBHmChr1g0344011	RchiOBHmChr1g0349431	RchiOBHmChr1g0348291	RchiOBHmChr2g0125771
RchiOBHmChr1g0344161	RchiOBHmChr1g0349711	RchiOBHmChr1g0348341	RchiOBHmChr3g0495741
RchiOBHmChr1g0344211	RchiOBHmChr1g0350081	RchiOBHmChr1g0348731	RchiOBHmChr4g0437751
RchiOBHmChr1g0344461	RchiOBHmChr1g0350201	RchiOBHmChr1g0349101	RchiOBHmChr3g0455591
RchiOBHmChr1g0344521	RchiOBHmChr1g0350241	RchiOBHmChr1g0349381	RchiOBHmChr2g0091231
RchiOBHmChr1g0344651	RchiOBHmChr1g0350551	RchiOBHmChr1g0349431	RchiOBHmChr4g0445521
RchiOBHmChr1g0345031	RchiOBHmChr1g0350561	RchiOBHmChr1g0349561	RchiOBHmChr7g0179911
RchiOBHmChr1g0345051	RchiOBHmChr1g0350611	RchiOBHmChr1g0349651	RchiOBHmChr6g0277731
RchiOBHmChr1g0345601	RchiOBHmChr1g0350931	RchiOBHmChr1g0350031	RchiOBHmChr2g0162091
RchiOBHmChr1g0345971	RchiOBHmChr1g0351551	RchiOBHmChr1g0350181	RchiOBHmChr7g0219421
RchiOBHmChr1g0345981	RchiOBHmChr1g0351681	RchiOBHmChr1g0350551	RchiOBHmChr7g0185801
RchiOBHmChr1g0346221	RchiOBHmChr1g0351721	RchiOBHmChr1g0350561	RchiOBHmChr3g0463191
RchiOBHmChr1g0346321	RchiOBHmChr1g0351791	RchiOBHmChr1g0350721	RchiOBHmChr2g0100701
RchiOBHmChr1g0346331	RchiOBHmChr1g0351841	RchiOBHmChr1g0350801	RchiOBHmChr3g0468151
RchiOBHmChr1g0346561	RchiOBHmChr1g0351971	RchiOBHmChr1g0350811	RchiOBHmChr2g0136751
RchiOBHmChr1g0346681	RchiOBHmChr1g0352081	RchiOBHmChr1g0350841	RchiOBHmChr4g0430941
RchiOBHmChr1g0347031	RchiOBHmChr1g0352251	RchiOBHmChr1g0351121	RchiOBHmChr7g0178011
RchiOBHmChr1g0347041	RchiOBHmChr1g0352271	RchiOBHmChr1g0351131	RchiOBHmChr5g0009471
RchiOBHmChr1g0347281	RchiOBHmChr1g0352341	RchiOBHmChr1g0351331	RchiOBHmChr7g0177841
RchiOBHmChr1g0347491	RchiOBHmChr1g0352361	RchiOBHmChr1g0351551	RchiOBHmChr6g0290561
RchiOBHmChr1g0347871	RchiOBHmChr1g0352551	RchiOBHmChr1g0351681	RchiOBHmChr7g0233521
RchiOBHmChr1g0347971	RchiOBHmChr1g0353401	RchiOBHmChr1g0351741	RchiOBHmChr1g0314861
RchiOBHmChr1g0348011	RchiOBHmChr1g0353701	RchiOBHmChr1g0351841	RchiOBHmChr7g0219471
RchiOBHmChr1g0348091	RchiOBHmChr1g0353871	RchiOBHmChr1g0352001	RchiOBHmChr2g0123601
RchiOBHmChr1g0348141	RchiOBHmChr1g0354041	RchiOBHmChr1g0352061	RchiOBHmChr4g0395171
RchiOBHmChr1g0348781	RchiOBHmChr1g0354061	RchiOBHmChr1g0352271	RchiOBHmChr5g0057721
RchiOBHmChr1g0349151	RchiOBHmChr1g0354071	RchiOBHmChr1g0352321	RchiOBHmChr4g0432091
RchiOBHmChr1g0349181	RchiOBHmChr1g0354101	RchiOBHmChr1g0352361	RchiOBHmChr3g0453141
RchiOBHmChr1g0349711	RchiOBHmChr1g0354121	RchiOBHmChr1g0352551	RchiOBHmChr6g0266021
RchiOBHmChr1g0349731	RchiOBHmChr1g0354421	RchiOBHmChr1g0352671	RchiOBHmChr6g0244221
RchiOBHmChr1g0350011	RchiOBHmChr1g0354841	RchiOBHmChr1g0353531	RchiOBHmChr7g0224541
RchiOBHmChr1g0350241	RchiOBHmChr1g0354891	RchiOBHmChr1g0353701	RchiOBHmChr3g0494821
RchiOBHmChr1g0350611	RchiOBHmChr1g0355031	RchiOBHmChr1g0353731	RchiOBHmChr4g0443981
RchiOBHmChr1g0350931	RchiOBHmChr1g0355401	RchiOBHmChr1g0354041	RchiOBHmChr3g0477521
RchiOBHmChr1g0351081	RchiOBHmChr1g0355831	RchiOBHmChr1g0354061	RchiOBHmChr6g0295541
RchiOBHmChr1g0351371	RchiOBHmChr1g0355951	RchiOBHmChr1g0354121	RchiOBHmChr2g0172841
RchiOBHmChr1g0351611	RchiOBHmChr1g0355961	RchiOBHmChr1g0354641	RchiOBHmChr4g0420101
RchiOBHmChr1g0351721	RchiOBHmChr1g0356051	RchiOBHmChr1g0354891	RchiOBHmChr2g0146401
RchiOBHmChr1g0351791	RchiOBHmChr1g0356681	RchiOBHmChr1g0355031	RchiOBHmChr7g0192651
RchiOBHmChr1g0351971	RchiOBHmChr1g0356691	RchiOBHmChr1g0355361	RchiOBHmChr4g0428541
RchiOBHmChr1g0352081	RchiOBHmChr1g0356711	RchiOBHmChr1g0355831	RchiOBHmChr3g0478971
RchiOBHmChr1g0352341	RchiOBHmChr1g0356791	RchiOBHmChr1g0355881	RchiOBHmChr2g0159421
RchiOBHmChr1g0352361	RchiOBHmChr1g0356811	RchiOBHmChr1g0355961	RchiOBHmChr2g0101431
RchiOBHmChr1g0353011	RchiOBHmChr1g0356851	RchiOBHmChr1g0356051	RchiOBHmChr7g0220641
RchiOBHmChr1g0353401	RchiOBHmChr1g0357011	RchiOBHmChr1g0356641	RchiOBHmChr5g0036091
RchiOBHmChr1g0354061	RchiOBHmChr1g0357101	RchiOBHmChr1g0356711	RchiOBHmChr6g0302631
RchiOBHmChr1g0354071	RchiOBHmChr1g0357161	RchiOBHmChr1g0356791	RchiOBHmChr6g0257001
RchiOBHmChr1g0354081	RchiOBHmChr1g0357381	RchiOBHmChr1g0356801	RchiOBHmChr5g0078781
RchiOBHmChr1g0354101	RchiOBHmChr1g0357641	RchiOBHmChr1g0356811	RchiOBHmChr4g0388601
RchiOBHmChr1g0354121	RchiOBHmChr1g0357651	RchiOBHmChr1g0357041	RchiOBHmChr6g0288231
RchiOBHmChr1g0354421	RchiOBHmChr1g0357671	RchiOBHmChr1g0357161	RchiOBHmChr3g0448161
RchiOBHmChr1g0354891	RchiOBHmChr1g0357801	RchiOBHmChr1g0357381	RchiOBHmChr7g0228861
RchiOBHmChr1g0355221	RchiOBHmChr1g0357811	RchiOBHmChr1g0357411	RchiOBHmChr1g0315551
RchiOBHmChr1g0355231	RchiOBHmChr1g0357911	RchiOBHmChr1g0357681	RchiOBHmChr1g0326421
RchiOBHmChr1g0355401	RchiOBHmChr1g0358151	RchiOBHmChr1g0357811	RchiOBHmChr5g0055331
RchiOBHmChr1g0355761	RchiOBHmChr1g0358421	RchiOBHmChr1g0358391	RchiOBHmChr3g0481021
RchiOBHmChr1g0355951	RchiOBHmChr1g0358491	RchiOBHmChr1g0358491	RchiOBHmChr4g0405141
RchiOBHmChr1g0355961	RchiOBHmChr1g0358701	RchiOBHmChr1g0359071	RchiOBHmChr5g0025821
RchiOBHmChr1g0356621	RchiOBHmChr1g0358711	RchiOBHmChr1g0359121	RchiOBHmChr1g0377981
RchiOBHmChr1g0356681	RchiOBHmChr1g0358771	RchiOBHmChr1g0359141	RchiOBHmChr5g0039261
RchiOBHmChr1g0356691	RchiOBHmChr1g0358981	RchiOBHmChr1g0359251	RchiOBHmChr2g0147011
RchiOBHmChr1g0356711	RchiOBHmChr1g0359121	RchiOBHmChr1g0359291	RchiOBHmChr4g0413641
RchiOBHmChr1g0356851	RchiOBHmChr1g0359311	RchiOBHmChr1g0359321	RchiOBHmChr2g0172601
RchiOBHmChr1g0356881	RchiOBHmChr1g0359431	RchiOBHmChr1g0359431	RchiOBHmChr2g0119261
RchiOBHmChr1g0357011	RchiOBHmChr1g0359481	RchiOBHmChr1g0359491	RchiOBHmChr0c38g0503041
RchiOBHmChr1g0357031	RchiOBHmChr1g0359491	RchiOBHmChr1g0359511	RchiOBHmChr5g0051351
RchiOBHmChr1g0357091	RchiOBHmChr1g0359511	RchiOBHmChr1g0359591	RchiOBHmChr2g0135731
RchiOBHmChr1g0357191	RchiOBHmChr1g0359521	RchiOBHmChr1g0360031	RchiOBHmChr3g0454031
RchiOBHmChr1g0357381	RchiOBHmChr1g0359661	RchiOBHmChr1g0360041	RchiOBHmChr4g0415411
RchiOBHmChr1g0357461	RchiOBHmChr1g0359671	RchiOBHmChr1g0360161	RchiOBHmChr4g0386841
RchiOBHmChr1g0357671	RchiOBHmChr1g0359711	RchiOBHmChr1g0360171	RchiOBHmChr4g0388291
RchiOBHmChr1g0357771	RchiOBHmChr1g0359721	RchiOBHmChr1g0360311	RchiOBHmChr2g0101291
RchiOBHmChr1g0357801	RchiOBHmChr1g0359751	RchiOBHmChr1g0360431	RchiOBHmChr5g0051831
RchiOBHmChr1g0357811	RchiOBHmChr1g0359771	RchiOBHmChr1g0360471	RchiOBHmChr7g0201961
RchiOBHmChr1g0358211	RchiOBHmChr1g0359791	RchiOBHmChr1g0360841	RchiOBHmChr4g0396681
RchiOBHmChr1g0358521	RchiOBHmChr1g0359811	RchiOBHmChr1g0360861	RchiOBHmChr3g0452641
RchiOBHmChr1g0358691	RchiOBHmChr1g0360041	RchiOBHmChr1g0361051	RchiOBHmChr2g0143861
RchiOBHmChr1g0358701	RchiOBHmChr1g0360201	RchiOBHmChr1g0361411	RchiOBHmChr6g0295891
RchiOBHmChr1g0358751	RchiOBHmChr1g0360471	RchiOBHmChr1g0361501	RchiOBHmChr4g0445561
RchiOBHmChr1g0358761	RchiOBHmChr1g0360491	RchiOBHmChr1g0361751	RchiOBHmChr2g0088211
RchiOBHmChr1g0358771	RchiOBHmChr1g0360611	RchiOBHmChr1g0361811	RchiOBHmChr6g0285101
RchiOBHmChr1g0358781	RchiOBHmChr1g0360651	RchiOBHmChr1g0362041	RchiOBHmChr7g0200251
RchiOBHmChr1g0358851	RchiOBHmChr1g0360721	RchiOBHmChr1g0362051	RchiOBHmChr6g0279671
RchiOBHmChr1g0358861	RchiOBHmChr1g0360751	RchiOBHmChr1g0362241	RchiOBHmChr3g0454151
RchiOBHmChr1g0358871	RchiOBHmChr1g0360861	RchiOBHmChr1g0362271	RchiOBHmChr3g0483671
RchiOBHmChr1g0358981	RchiOBHmChr1g0360871	RchiOBHmChr1g0362401	RchiOBHmChr2g0104701
RchiOBHmChr1g0359011	RchiOBHmChr1g0360891	RchiOBHmChr1g0362411	RchiOBHmChr2g0160191
RchiOBHmChr1g0359061	RchiOBHmChr1g0360901	RchiOBHmChr1g0362501	RchiOBHmChr3g0467201
RchiOBHmChr1g0359121	RchiOBHmChr1g0360971	RchiOBHmChr1g0362601	RchiOBHmChr1g0376981
RchiOBHmChr1g0359311	RchiOBHmChr1g0361171	RchiOBHmChr1g0362651	RchiOBHmChr5g0073041
RchiOBHmChr1g0359481	RchiOBHmChr1g0361271	RchiOBHmChr1g0362841	RchiOBHmChr5g0076331
RchiOBHmChr1g0359521	RchiOBHmChr1g0361291	RchiOBHmChr1g0362951	RchiOBHmChr4g0388301
RchiOBHmChr1g0359661	RchiOBHmChr1g0361401	RchiOBHmChr1g0363021	RchiOBHmChr4g0423831
RchiOBHmChr1g0359671	RchiOBHmChr1g0361411	RchiOBHmChr1g0363201	RchiOBHmChr6g0285031
RchiOBHmChr1g0359711	RchiOBHmChr1g0361491	RchiOBHmChr1g0363331	RchiOBHmChr3g0471261
RchiOBHmChr1g0359721	RchiOBHmChr1g0361501	RchiOBHmChr1g0363481	RchiOBHmChr6g0291851
RchiOBHmChr1g0359741	RchiOBHmChr1g0361851	RchiOBHmChr1g0363511	RchiOBHmChr6g0289921
RchiOBHmChr1g0359751	RchiOBHmChr1g0361861	RchiOBHmChr1g0363731	RchiOBHmChr6g0305241
RchiOBHmChr1g0359771	RchiOBHmChr1g0362041	RchiOBHmChr1g0363791	RchiOBHmChr2g0144641
RchiOBHmChr1g0359791	RchiOBHmChr1g0362141	RchiOBHmChr1g0363941	RchiOBHmChr5g0040221
RchiOBHmChr1g0359811	RchiOBHmChr1g0362171	RchiOBHmChr1g0363951	RchiOBHmChr1g0348101
RchiOBHmChr1g0360101	RchiOBHmChr1g0362271	RchiOBHmChr1g0363981	RchiOBHmChr4g0394171
RchiOBHmChr1g0360461	RchiOBHmChr1g0362291	RchiOBHmChr1g0364041	RchiOBHmChr6g0290761
RchiOBHmChr1g0360491	RchiOBHmChr1g0362301	RchiOBHmChr1g0364061	RchiOBHmChr2g0147021
RchiOBHmChr1g0360611	RchiOBHmChr1g0362411	RchiOBHmChr1g0364101	RchiOBHmChr3g0474691
RchiOBHmChr1g0360721	RchiOBHmChr1g0362441	RchiOBHmChr1g0364231	RchiOBHmChr1g0339551
RchiOBHmChr1g0360751	RchiOBHmChr1g0362481	RchiOBHmChr1g0364321	RchiOBHmChr6g0307051
RchiOBHmChr1g0360871	RchiOBHmChr1g0362611	RchiOBHmChr1g0364401	RchiOBHmChr1g0340521
RchiOBHmChr1g0360891	RchiOBHmChr1g0362651	RchiOBHmChr1g0364481	RchiOBHmChr7g0186241
RchiOBHmChr1g0360901	RchiOBHmChr1g0362831	RchiOBHmChr1g0364681	RchiOBHmChr6g0308251
RchiOBHmChr1g0360971	RchiOBHmChr1g0362861	RchiOBHmChr1g0364981	RchiOBHmChr3g0490591
RchiOBHmChr1g0361041	RchiOBHmChr1g0362881	RchiOBHmChr1g0365131	RchiOBHmChr4g0394491
RchiOBHmChr1g0361171	RchiOBHmChr1g0363051	RchiOBHmChr1g0365321	RchiOBHmChr2g0106321
RchiOBHmChr1g0361181	RchiOBHmChr1g0363331	RchiOBHmChr1g0365331	RchiOBHmChr5g0054801
RchiOBHmChr1g0361291	RchiOBHmChr1g0363481	RchiOBHmChr1g0365511	RchiOBHmChr6g0265021
RchiOBHmChr1g0361301	RchiOBHmChr1g0363731	RchiOBHmChr1g0365661	RchiOBHmChr4g0402641
RchiOBHmChr1g0361491	RchiOBHmChr1g0363741	RchiOBHmChr1g0365711	RchiOBHmChr6g0311541
RchiOBHmChr1g0361711	RchiOBHmChr1g0363951	RchiOBHmChr1g0365741	RchiOBHmChr4g0420651
RchiOBHmChr1g0361851	RchiOBHmChr1g0364011	RchiOBHmChr1g0365851	RchiOBHmChr1g0364991
RchiOBHmChr1g0361861	RchiOBHmChr1g0364101	RchiOBHmChr1g0365871	RchiOBHmChr7g0217291
RchiOBHmChr1g0362141	RchiOBHmChr1g0364481	RchiOBHmChr1g0365891	RchiOBHmChr4g0387331
RchiOBHmChr1g0362151	RchiOBHmChr1g0364991	RchiOBHmChr1g0366111	RchiOBHmChr1g0334661
RchiOBHmChr1g0362171	RchiOBHmChr1g0365031	RchiOBHmChr1g0366121	RchiOBHmChr4g0393941
RchiOBHmChr1g0362441	RchiOBHmChr1g0365211	RchiOBHmChr1g0366131	RchiOBHmChr1g0373721
RchiOBHmChr1g0362481	RchiOBHmChr1g0365411	RchiOBHmChr1g0366141	RchiOBHmChr7g0211051
RchiOBHmChr1g0362611	RchiOBHmChr1g0365761	RchiOBHmChr1g0366221	RchiOBHmChr1g0363741
RchiOBHmChr1g0362831	RchiOBHmChr1g0365871	RchiOBHmChr1g0366261	RchiOBHmChr3g0495051
RchiOBHmChr1g0362861	RchiOBHmChr1g0365881	RchiOBHmChr1g0366321	RchiOBHmChr6g0262781
RchiOBHmChr1g0363211	RchiOBHmChr1g0365971	RchiOBHmChr1g0366401	RchiOBHmChr7g0223851
RchiOBHmChr1g0363241	RchiOBHmChr1g0366121	RchiOBHmChr1g0366511	RchiOBHmChr3g0464501
RchiOBHmChr1g0363331	RchiOBHmChr1g0366321	RchiOBHmChr1g0367551	RchiOBHmChr7g0195571
RchiOBHmChr1g0363391	RchiOBHmChr1g0366381	RchiOBHmChr1g0367641	RchiOBHmChr6g0299431
RchiOBHmChr1g0363621	RchiOBHmChr1g0366401	RchiOBHmChr1g0367651	RchiOBHmChr5g0001631
RchiOBHmChr1g0363711	RchiOBHmChr1g0366471	RchiOBHmChr1g0367701	RchiOBHmChr2g0173191
RchiOBHmChr1g0363821	RchiOBHmChr1g0366481	RchiOBHmChr1g0367871	RchiOBHmChr4g0445511
RchiOBHmChr1g0364011	RchiOBHmChr1g0366691	RchiOBHmChr1g0367971	RchiOBHmChr5g0014641
RchiOBHmChr1g0364201	RchiOBHmChr1g0366751	RchiOBHmChr1g0368001	RchiOBHmChr2g0165511
RchiOBHmChr1g0364211	RchiOBHmChr1g0366891	RchiOBHmChr1g0368031	RchiOBHmChr3g0478581
RchiOBHmChr1g0364481	RchiOBHmChr1g0367061	RchiOBHmChr1g0368171	RchiOBHmChr7g0181881
RchiOBHmChr1g0364531	RchiOBHmChr1g0367081	RchiOBHmChr1g0368291	RchiOBHmChr6g0274741
RchiOBHmChr1g0364671	RchiOBHmChr1g0367221	RchiOBHmChr1g0368301	RchiOBHmChr7g0198501
RchiOBHmChr1g0365021	RchiOBHmChr1g0367301	RchiOBHmChr1g0368531	RchiOBHmChr2g0089261
RchiOBHmChr1g0365031	RchiOBHmChr1g0367351	RchiOBHmChr1g0369181	RchiOBHmChr4g0446621
RchiOBHmChr1g0365211	RchiOBHmChr1g0367371	RchiOBHmChr1g0369221	RchiOBHmChr1g0383561
RchiOBHmChr1g0365411	RchiOBHmChr1g0367551	RchiOBHmChr1g0369271	RchiOBHmChr2g0086811
RchiOBHmChr1g0365821	RchiOBHmChr1g0367611	RchiOBHmChr1g0369441	RchiOBHmChr6g0247751
RchiOBHmChr1g0365871	RchiOBHmChr1g0367631	RchiOBHmChr1g0369531	RchiOBHmChr4g0388321
RchiOBHmChr1g0365881	RchiOBHmChr1g0367641	RchiOBHmChr1g0369751	RchiOBHmChr3g0488541
RchiOBHmChr1g0365941	RchiOBHmChr1g0367651	RchiOBHmChr1g0369771	RchiOBHmChr2g0174851
RchiOBHmChr1g0365971	RchiOBHmChr1g0367811	RchiOBHmChr1g0370021	RchiOBHmChr3g0468101
RchiOBHmChr1g0366061	RchiOBHmChr1g0367931	RchiOBHmChr1g0370071	RchiOBHmChr7g0233721
RchiOBHmChr1g0366381	RchiOBHmChr1g0367971	RchiOBHmChr1g0370081	RchiOBHmChr2g0123881
RchiOBHmChr1g0366391	RchiOBHmChr1g0368001	RchiOBHmChr1g0370221	RchiOBHmChr4g0408881
RchiOBHmChr1g0366471	RchiOBHmChr1g0368011	RchiOBHmChr1g0370231	RchiOBHmChr3g0457511
RchiOBHmChr1g0366481	RchiOBHmChr1g0368171	RchiOBHmChr1g0370271	RchiOBHmChr6g0251771
RchiOBHmChr1g0366491	RchiOBHmChr1g0368291	RchiOBHmChr1g0370411	RchiOBHmChr4g0423801
RchiOBHmChr1g0366531	RchiOBHmChr1g0368301	RchiOBHmChr1g0370451	RchiOBHmChr6g0295151
RchiOBHmChr1g0366571	RchiOBHmChr1g0368371	RchiOBHmChr1g0370461	RchiOBHmChr6g0288121
RchiOBHmChr1g0366691	RchiOBHmChr1g0368541	RchiOBHmChr1g0370551	RchiOBHmChr2g0124831
RchiOBHmChr1g0366751	RchiOBHmChr1g0368561	RchiOBHmChr1g0370591	RchiOBHmChr5g0021401
RchiOBHmChr1g0366891	RchiOBHmChr1g0368571	RchiOBHmChr1g0370891	RchiOBHmChr2g0097661
RchiOBHmChr1g0367061	RchiOBHmChr1g0368671	RchiOBHmChr1g0370911	RchiOBHmChr6g0246051
RchiOBHmChr1g0367081	RchiOBHmChr1g0368691	RchiOBHmChr1g0370941	RchiOBHmChr1g0370591
RchiOBHmChr1g0367191	RchiOBHmChr1g0368701	RchiOBHmChr1g0370971	RchiOBHmChr6g0259041
RchiOBHmChr1g0367221	RchiOBHmChr1g0368821	RchiOBHmChr1g0371021	RchiOBHmChr2g0109721
RchiOBHmChr1g0367301	RchiOBHmChr1g0368901	RchiOBHmChr1g0371031	RchiOBHmChr6g0259551
RchiOBHmChr1g0367351	RchiOBHmChr1g0368911	RchiOBHmChr1g0371251	RchiOBHmChr5g0048491
RchiOBHmChr1g0367371	RchiOBHmChr1g0369441	RchiOBHmChr1g0371291	RchiOBHmChr2g0133131
RchiOBHmChr1g0367391	RchiOBHmChr1g0369771	RchiOBHmChr1g0371311	RchiOBHmChr4g0401591
RchiOBHmChr1g0367611	RchiOBHmChr1g0370091	RchiOBHmChr1g0371341	RchiOBHmChr1g0351001
RchiOBHmChr1g0367631	RchiOBHmChr1g0370371	RchiOBHmChr1g0371351	RchiOBHmChr2g0150021
RchiOBHmChr1g0367801	RchiOBHmChr1g0370391	RchiOBHmChr1g0371451	RchiOBHmChr4g0428351
RchiOBHmChr1g0367811	RchiOBHmChr1g0370401	RchiOBHmChr1g0371491	RchiOBHmChr7g0240111
RchiOBHmChr1g0367931	RchiOBHmChr1g0370471	RchiOBHmChr1g0371591	RchiOBHmChr6g0259511
RchiOBHmChr1g0368011	RchiOBHmChr1g0371021	RchiOBHmChr1g0371621	RchiOBHmChr5g0000691
RchiOBHmChr1g0368171	RchiOBHmChr1g0371031	RchiOBHmChr1g0371981	RchiOBHmChr3g0457021
RchiOBHmChr1g0368541	RchiOBHmChr1g0371241	RchiOBHmChr1g0371991	RchiOBHmChr5g0071221
RchiOBHmChr1g0368551	RchiOBHmChr1g0371291	RchiOBHmChr1g0372021	RchiOBHmChr3g0450651
RchiOBHmChr1g0368561	RchiOBHmChr1g0371311	RchiOBHmChr1g0372301	RchiOBHmChr4g0444531
RchiOBHmChr1g0368571	RchiOBHmChr1g0371341	RchiOBHmChr1g0372341	RchiOBHmChr6g0303111
RchiOBHmChr1g0368671	RchiOBHmChr1g0371351	RchiOBHmChr1g0372561	RchiOBHmChr7g0179981
RchiOBHmChr1g0368691	RchiOBHmChr1g0371561	RchiOBHmChr1g0372701	RchiOBHmChr7g0209911
RchiOBHmChr1g0368701	RchiOBHmChr1g0371581	RchiOBHmChr1g0372761	RchiOBHmChr6g0311431
RchiOBHmChr1g0368811	RchiOBHmChr1g0371591	RchiOBHmChr1g0372781	RchiOBHmChr7g0242901
RchiOBHmChr1g0368821	RchiOBHmChr1g0371621	RchiOBHmChr1g0373071	RchiOBHmChr6g0294241
RchiOBHmChr1g0368881	RchiOBHmChr1g0371671	RchiOBHmChr1g0373211	RchiOBHmChr2g0176291
RchiOBHmChr1g0368901	RchiOBHmChr1g0371751	RchiOBHmChr1g0373331	RchiOBHmChr7g0178541
RchiOBHmChr1g0368911	RchiOBHmChr1g0372021	RchiOBHmChr1g0373631	RchiOBHmChr4g0410671
RchiOBHmChr1g0368921	RchiOBHmChr1g0372041	RchiOBHmChr1g0373641	RchiOBHmChr6g0312761
RchiOBHmChr1g0368961	RchiOBHmChr1g0372231	RchiOBHmChr1g0373711	RchiOBHmChr1g0383541
RchiOBHmChr1g0368991	RchiOBHmChr1g0372361	RchiOBHmChr1g0373721	RchiOBHmChr5g0025051
RchiOBHmChr1g0369441	RchiOBHmChr1g0372481	RchiOBHmChr1g0373911	RchiOBHmChr4g0412751
RchiOBHmChr1g0369541	RchiOBHmChr1g0372551	RchiOBHmChr1g0374001	RchiOBHmChr6g0291401
RchiOBHmChr1g0369681	RchiOBHmChr1g0372691	RchiOBHmChr1g0374081	RchiOBHmChr6g0308111
RchiOBHmChr1g0369831	RchiOBHmChr1g0372871	RchiOBHmChr1g0374101	RchiOBHmChr5g0010631
RchiOBHmChr1g0369841	RchiOBHmChr1g0373321	RchiOBHmChr1g0374131	RchiOBHmChr2g0173921
RchiOBHmChr1g0370001	RchiOBHmChr1g0373391	RchiOBHmChr1g0374201	RchiOBHmChr6g0297321
RchiOBHmChr1g0370091	RchiOBHmChr1g0373631	RchiOBHmChr1g0374491	RchiOBHmChr2g0120941
RchiOBHmChr1g0370371	RchiOBHmChr1g0373641	RchiOBHmChr1g0374671	RchiOBHmChr4g0427531
RchiOBHmChr1g0370391	RchiOBHmChr1g0373901	RchiOBHmChr1g0374691	RchiOBHmChr3g0465131
RchiOBHmChr1g0370401	RchiOBHmChr1g0373911	RchiOBHmChr1g0374721	RchiOBHmChr7g0222431
RchiOBHmChr1g0370471	RchiOBHmChr1g0374081	RchiOBHmChr1g0374811	RchiOBHmChr5g0064901
RchiOBHmChr1g0370661	RchiOBHmChr1g0374171	RchiOBHmChr1g0374921	RchiOBHmChr7g0227611
RchiOBHmChr1g0371121	RchiOBHmChr1g0374201	RchiOBHmChr1g0374951	RchiOBHmChr5g0077301
RchiOBHmChr1g0371241	RchiOBHmChr1g0374421	RchiOBHmChr1g0374961	RchiOBHmChr6g0288381
RchiOBHmChr1g0371291	RchiOBHmChr1g0374491	RchiOBHmChr1g0374971	RchiOBHmChr6g0278701
RchiOBHmChr1g0371521	RchiOBHmChr1g0374671	RchiOBHmChr1g0375021	RchiOBHmChr7g0211881
RchiOBHmChr1g0371541	RchiOBHmChr1g0374691	RchiOBHmChr1g0375071	RchiOBHmChr2g0117351
RchiOBHmChr1g0371561	RchiOBHmChr1g0374711	RchiOBHmChr1g0375081	RchiOBHmChr6g0309341
RchiOBHmChr1g0371581	RchiOBHmChr1g0374721	RchiOBHmChr1g0375101	RchiOBHmChr3g0473651
RchiOBHmChr1g0371671	RchiOBHmChr1g0375081	RchiOBHmChr1g0375181	RchiOBHmChr4g0402431
RchiOBHmChr1g0371751	RchiOBHmChr1g0375181	RchiOBHmChr1g0375361	RchiOBHmChr6g0300301
RchiOBHmChr1g0371871	RchiOBHmChr1g0375361	RchiOBHmChr1g0375371	RchiOBHmChr4g0416511
RchiOBHmChr1g0371931	RchiOBHmChr1g0375821	RchiOBHmChr1g0375671	RchiOBHmChr1g0328531
RchiOBHmChr1g0371951	RchiOBHmChr1g0375831	RchiOBHmChr1g0375681	RchiOBHmChr7g0220671
RchiOBHmChr1g0372021	RchiOBHmChr1g0375951	RchiOBHmChr1g0376111	RchiOBHmChr3g0463851
RchiOBHmChr1g0372041	RchiOBHmChr1g0375991	RchiOBHmChr1g0376201	RchiOBHmChr7g0179411
RchiOBHmChr1g0372111	RchiOBHmChr1g0376111	RchiOBHmChr1g0376331	RchiOBHmChr4g0445291
RchiOBHmChr1g0372171	RchiOBHmChr1g0376211	RchiOBHmChr1g0376341	RchiOBHmChr6g0298391
RchiOBHmChr1g0372231	RchiOBHmChr1g0376291	RchiOBHmChr1g0376441	RchiOBHmChr5g0032811
RchiOBHmChr1g0372251	RchiOBHmChr1g0376331	RchiOBHmChr1g0376501	RchiOBHmChr1g0370021
RchiOBHmChr1g0372361	RchiOBHmChr1g0376531	RchiOBHmChr1g0376531	RchiOBHmChr4g0427331
RchiOBHmChr1g0372481	RchiOBHmChr1g0376541	RchiOBHmChr1g0376541	RchiOBHmChr6g0294041
RchiOBHmChr1g0372581	RchiOBHmChr1g0376711	RchiOBHmChr1g0376551	RchiOBHmChr7g0190361
RchiOBHmChr1g0372691	RchiOBHmChr1g0376891	RchiOBHmChr1g0376611	RchiOBHmChr6g0276781
RchiOBHmChr1g0372871	RchiOBHmChr1g0377211	RchiOBHmChr1g0376831	RchiOBHmChr1g0336511
RchiOBHmChr1g0373321	RchiOBHmChr1g0377291	RchiOBHmChr1g0376881	RchiOBHmChr5g0002631
RchiOBHmChr1g0373391	RchiOBHmChr1g0377351	RchiOBHmChr1g0377341	RchiOBHmChr4g0425101
RchiOBHmChr1g0373411	RchiOBHmChr1g0377401	RchiOBHmChr1g0377401	RchiOBHmChr2g0169281
RchiOBHmChr1g0373461	RchiOBHmChr1g0377571	RchiOBHmChr1g0377671	RchiOBHmChr5g0053821
RchiOBHmChr1g0373481	RchiOBHmChr1g0377641	RchiOBHmChr1g0377691	RchiOBHmChr4g0408681
RchiOBHmChr1g0373491	RchiOBHmChr1g0377651	RchiOBHmChr1g0377751	RchiOBHmChr3g0480371
RchiOBHmChr1g0373631	RchiOBHmChr1g0377661	RchiOBHmChr1g0377981	RchiOBHmChr2g0167751
RchiOBHmChr1g0373641	RchiOBHmChr1g0377691	RchiOBHmChr1g0378001	RchiOBHmChr3g0456561
RchiOBHmChr1g0373651	RchiOBHmChr1g0377711	RchiOBHmChr1g0378011	RchiOBHmChr7g0234681
RchiOBHmChr1g0373671	RchiOBHmChr1g0377721	RchiOBHmChr1g0378041	RchiOBHmChr5g0008241
RchiOBHmChr1g0373771	RchiOBHmChr1g0377911	RchiOBHmChr1g0378051	RchiOBHmChr2g0104801
RchiOBHmChr1g0373861	RchiOBHmChr1g0377921	RchiOBHmChr1g0378071	RchiOBHmChr1g0383191
RchiOBHmChr1g0373901	RchiOBHmChr1g0377981	RchiOBHmChr1g0378111	RchiOBHmChr4g0397311
RchiOBHmChr1g0374171	RchiOBHmChr1g0378001	RchiOBHmChr1g0378281	RchiOBHmChr2g0090471
RchiOBHmChr1g0374421	RchiOBHmChr1g0378011	RchiOBHmChr1g0378471	RchiOBHmChr7g0178341
RchiOBHmChr1g0374491	RchiOBHmChr1g0378041	RchiOBHmChr1g0379391	RchiOBHmChr4g0439871
RchiOBHmChr1g0374651	RchiOBHmChr1g0378071	RchiOBHmChr1g0379571	RchiOBHmChr3g0468161
RchiOBHmChr1g0374671	RchiOBHmChr1g0378081	RchiOBHmChr1g0379591	RchiOBHmChr6g0302671
RchiOBHmChr1g0374691	RchiOBHmChr1g0378111	RchiOBHmChr1g0379941	RchiOBHmChr7g0201091
RchiOBHmChr1g0374711	RchiOBHmChr1g0378281	RchiOBHmChr1g0379981	RchiOBHmChr3g0449641
RchiOBHmChr1g0374721	RchiOBHmChr1g0378661	RchiOBHmChr1g0380161	RchiOBHmChr7g0215531
RchiOBHmChr1g0374751	RchiOBHmChr1g0379391	RchiOBHmChr1g0380181	RchiOBHmChr7g0192051
RchiOBHmChr1g0375361	RchiOBHmChr1g0379491	RchiOBHmChr1g0380531	RchiOBHmChr2g0174611
RchiOBHmChr1g0375761	RchiOBHmChr1g0379541	RchiOBHmChr1g0380571	RchiOBHmChr1g0374521
RchiOBHmChr1g0375821	RchiOBHmChr1g0379591	RchiOBHmChr1g0380581	RchiOBHmChr3g0467271
RchiOBHmChr1g0375831	RchiOBHmChr1g0379791	RchiOBHmChr1g0380631	RchiOBHmChr5g0028621
RchiOBHmChr1g0375991	RchiOBHmChr1g0379901	RchiOBHmChr1g0380691	RchiOBHmChr6g0287721
RchiOBHmChr1g0376101	RchiOBHmChr1g0379941	RchiOBHmChr1g0380791	RchiOBHmChr1g0383091
RchiOBHmChr1g0376211	RchiOBHmChr1g0380221	RchiOBHmChr1g0380881	RchiOBHmChr5g0031591
RchiOBHmChr1g0376291	RchiOBHmChr1g0380251	RchiOBHmChr1g0380941	RchiOBHmChr7g0178061
RchiOBHmChr1g0376461	RchiOBHmChr1g0380261	RchiOBHmChr1g0380971	RchiOBHmChr1g0372561
RchiOBHmChr1g0376531	RchiOBHmChr1g0380691	RchiOBHmChr1g0381001	RchiOBHmChr6g0274191
RchiOBHmChr1g0376711	RchiOBHmChr1g0380701	RchiOBHmChr1g0381101	RchiOBHmChr4g0416631
RchiOBHmChr1g0376891	RchiOBHmChr1g0380721	RchiOBHmChr1g0381471	RchiOBHmChr5g0011401
RchiOBHmChr1g0376941	RchiOBHmChr1g0380881	RchiOBHmChr1g0381511	RchiOBHmChr2g0084811
RchiOBHmChr1g0376981	RchiOBHmChr1g0380971	RchiOBHmChr1g0381651	RchiOBHmChr5g0036281
RchiOBHmChr1g0377161	RchiOBHmChr1g0381011	RchiOBHmChr1g0381841	RchiOBHmChr5g0081461
RchiOBHmChr1g0377211	RchiOBHmChr1g0381431	RchiOBHmChr1g0381851	RchiOBHmChr4g0437801
RchiOBHmChr1g0377231	RchiOBHmChr1g0381521	RchiOBHmChr1g0381861	RchiOBHmChr7g0192031
RchiOBHmChr1g0377241	RchiOBHmChr1g0381581	RchiOBHmChr1g0382361	RchiOBHmChr1g0382361
RchiOBHmChr1g0377291	RchiOBHmChr1g0381591	RchiOBHmChr1g0382401	RchiOBHmChr3g0472151
RchiOBHmChr1g0377351	RchiOBHmChr1g0381601	RchiOBHmChr1g0382411	RchiOBHmChr1g0374961
RchiOBHmChr1g0377651	RchiOBHmChr1g0381611	RchiOBHmChr1g0382431	RchiOBHmChr4g0421291
RchiOBHmChr1g0377661	RchiOBHmChr1g0381841	RchiOBHmChr1g0382501	RchiOBHmChr3g0459201
RchiOBHmChr1g0377691	RchiOBHmChr1g0381851	RchiOBHmChr1g0382681	RchiOBHmChr2g0093621
RchiOBHmChr1g0377711	RchiOBHmChr1g0381911	RchiOBHmChr1g0382781	RchiOBHmChr6g0306211
RchiOBHmChr1g0377721	RchiOBHmChr1g0381921	RchiOBHmChr1g0382801	RchiOBHmChr4g0437111
RchiOBHmChr1g0377891	RchiOBHmChr1g0382361	RchiOBHmChr1g0382831	RchiOBHmChr7g0194071
RchiOBHmChr1g0377911	RchiOBHmChr1g0382411	RchiOBHmChr1g0382891	RchiOBHmChr5g0011421
RchiOBHmChr1g0377921	RchiOBHmChr1g0382431	RchiOBHmChr1g0382921	RchiOBHmChr3g0461001
RchiOBHmChr1g0378041	RchiOBHmChr1g0382481	RchiOBHmChr1g0382931	RchiOBHmChr2g0094111
RchiOBHmChr1g0378071	RchiOBHmChr1g0382491	RchiOBHmChr1g0382961	RchiOBHmChr5g0013661
RchiOBHmChr1g0378081	RchiOBHmChr1g0382501	RchiOBHmChr1g0383051	RchiOBHmChr7g0178031
RchiOBHmChr1g0378281	RchiOBHmChr1g0382511	RchiOBHmChr1g0383081	RchiOBHmChr6g0311441
RchiOBHmChr1g0378291	RchiOBHmChr1g0382801	RchiOBHmChr1g0383151	RchiOBHmChr4g0445981
RchiOBHmChr1g0378391	RchiOBHmChr1g0382811	RchiOBHmChr1g0383191	RchiOBHmChr2g0175461
RchiOBHmChr1g0378561	RchiOBHmChr1g0382831	RchiOBHmChr1g0383201	RchiOBHmChr7g0221791
RchiOBHmChr1g0378661	RchiOBHmChr1g0383081	RchiOBHmChr1g0383221	RchiOBHmChr2g0143341
RchiOBHmChr1g0378801	RchiOBHmChr1g0383151	RchiOBHmChr1g0383371	RchiOBHmChr3g0466821
RchiOBHmChr1g0379491	RchiOBHmChr1g0383191	RchiOBHmChr1g0383401	RchiOBHmChr2g0115911
RchiOBHmChr1g0379521	RchiOBHmChr1g0383221	RchiOBHmChr1g0383531	RchiOBHmChr4g0437041
RchiOBHmChr1g0379541	RchiOBHmChr1g0383841	RchiOBHmChr1g0383541	RchiOBHmChr2g0139701
RchiOBHmChr1g0379591	RchiOBHmChr1g0383951	RchiOBHmChr1g0383821	RchiOBHmChr6g0267141
RchiOBHmChr1g0379721	RchiOBHmChr1g0383971	RchiOBHmChr1g0383911	RchiOBHmChr7g0185451
RchiOBHmChr1g0379781	RchiOBHmChr1g0384031	RchiOBHmChr1g0383961	RchiOBHmChr4g0407481
RchiOBHmChr1g0379791	RchiOBHmChr1g0384281	RchiOBHmChr1g0383971	RchiOBHmChr1g0350181
RchiOBHmChr1g0380131	RchiOBHmChr1g0384291	RchiOBHmChr1g0384031	RchiOBHmChr4g0397241
RchiOBHmChr1g0380201	RchiOBHmChr1g0384351	RchiOBHmChr1g0384101	RchiOBHmChr2g0151401
RchiOBHmChr1g0380251	RchiOBHmChr1g0384631	RchiOBHmChr1g0384121	RchiOBHmChr3g0469781
RchiOBHmChr1g0380261	RchiOBHmChr2g0084361	RchiOBHmChr1g0384191	RchiOBHmChr7g0193361
RchiOBHmChr1g0380431	RchiOBHmChr2g0084551	RchiOBHmChr1g0384221	RchiOBHmChr4g0414331
RchiOBHmChr1g0380521	RchiOBHmChr2g0084671	RchiOBHmChr1g0384241	RchiOBHmChr3g0451341
RchiOBHmChr1g0380691	RchiOBHmChr2g0084681	RchiOBHmChr1g0384251	RchiOBHmChr5g0027651
RchiOBHmChr1g0380701	RchiOBHmChr2g0084781	RchiOBHmChr1g0384281	RchiOBHmChr2g0149291
RchiOBHmChr1g0380721	RchiOBHmChr2g0085151	RchiOBHmChr1g0384641	RchiOBHmChr7g0181691
RchiOBHmChr1g0380731	RchiOBHmChr2g0085181	RchiOBHmChr1g0384661	RchiOBHmChr4g0443091
RchiOBHmChr1g0381011	RchiOBHmChr2g0085421	RchiOBHmChr2g0084781	RchiOBHmChr7g0178751
RchiOBHmChr1g0381051	RchiOBHmChr2g0085461	RchiOBHmChr2g0084801	RchiOBHmChr5g0070221
RchiOBHmChr1g0381431	RchiOBHmChr2g0085521	RchiOBHmChr2g0084811	RchiOBHmChr7g0224251
RchiOBHmChr1g0381521	RchiOBHmChr2g0085561	RchiOBHmChr2g0085141	RchiOBHmChr1g0378121
RchiOBHmChr1g0381581	RchiOBHmChr2g0085701	RchiOBHmChr2g0085151	RchiOBHmChr6g0277581
RchiOBHmChr1g0381591	RchiOBHmChr2g0085831	RchiOBHmChr2g0085181	RchiOBHmChr2g0107171
RchiOBHmChr1g0381601	RchiOBHmChr2g0086121	RchiOBHmChr2g0085221	RchiOBHmChr1g0350031
RchiOBHmChr1g0381611	RchiOBHmChr2g0086141	RchiOBHmChr2g0085271	RchiOBHmChr5g0014971
RchiOBHmChr1g0381731	RchiOBHmChr2g0086161	RchiOBHmChr2g0085291	RchiOBHmChr2g0170521
RchiOBHmChr1g0381911	RchiOBHmChr2g0086191	RchiOBHmChr2g0085441	RchiOBHmChr3g0453221
RchiOBHmChr1g0381921	RchiOBHmChr2g0086211	RchiOBHmChr2g0085461	RchiOBHmChr7g0228161
RchiOBHmChr1g0382141	RchiOBHmChr2g0086281	RchiOBHmChr2g0085531	RchiOBHmChr2g0168661
RchiOBHmChr1g0382501	RchiOBHmChr2g0086301	RchiOBHmChr2g0085651	RchiOBHmChr3g0470921
RchiOBHmChr1g0382511	RchiOBHmChr2g0086321	RchiOBHmChr2g0085701	RchiOBHmChr1g0348381
RchiOBHmChr1g0382541	RchiOBHmChr2g0086761	RchiOBHmChr2g0085751	RchiOBHmChr5g0044071
RchiOBHmChr1g0382571	RchiOBHmChr2g0086811	RchiOBHmChr2g0085801	RchiOBHmChr2g0150371
RchiOBHmChr1g0382711	RchiOBHmChr2g0086921	RchiOBHmChr2g0085831	RchiOBHmChr1g0373841
RchiOBHmChr1g0382741	RchiOBHmChr2g0086941	RchiOBHmChr2g0085901	RchiOBHmChr2g0090321
RchiOBHmChr1g0382811	RchiOBHmChr2g0086961	RchiOBHmChr2g0085911	RchiOBHmChr5g0032321
RchiOBHmChr1g0383061	RchiOBHmChr2g0086971	RchiOBHmChr2g0085931	RchiOBHmChr2g0085291
RchiOBHmChr1g0383121	RchiOBHmChr2g0087071	RchiOBHmChr2g0086051	RchiOBHmChr1g0359291
RchiOBHmChr1g0383221	RchiOBHmChr2g0087081	RchiOBHmChr2g0086161	RchiOBHmChr1g0365321
RchiOBHmChr1g0383481	RchiOBHmChr2g0087171	RchiOBHmChr2g0086211	RchiOBHmChr2g0093231
RchiOBHmChr1g0383841	RchiOBHmChr2g0087441	RchiOBHmChr2g0086341	RchiOBHmChr1g0326461
RchiOBHmChr1g0383931	RchiOBHmChr2g0087581	RchiOBHmChr2g0086361	RchiOBHmChr5g0062761
RchiOBHmChr1g0383971	RchiOBHmChr2g0087621	RchiOBHmChr2g0086421	RchiOBHmChr4g0408281
RchiOBHmChr1g0384031	RchiOBHmChr2g0087761	RchiOBHmChr2g0086501	RchiOBHmChr4g0424581
RchiOBHmChr1g0384291	RchiOBHmChr2g0087841	RchiOBHmChr2g0086661	RchiOBHmChr4g0394561
RchiOBHmChr1g0384351	RchiOBHmChr2g0088011	RchiOBHmChr2g0086711	RchiOBHmChr2g0142771
RchiOBHmChr1g0384441	RchiOBHmChr2g0088121	RchiOBHmChr2g0086761	RchiOBHmChr5g0034091
RchiOBHmChr1g0384531	RchiOBHmChr2g0088131	RchiOBHmChr2g0086791	RchiOBHmChr3g0477901
RchiOBHmChr2g0084221	RchiOBHmChr2g0088171	RchiOBHmChr2g0086971	RchiOBHmChr4g0416241
RchiOBHmChr2g0084341	RchiOBHmChr2g0088201	RchiOBHmChr2g0087061	RchiOBHmChr1g0369181
RchiOBHmChr2g0084361	RchiOBHmChr2g0088211	RchiOBHmChr2g0087081	RchiOBHmChr1g0350811
RchiOBHmChr2g0084381	RchiOBHmChr2g0088291	RchiOBHmChr2g0087211	RchiOBHmChr2g0085151
RchiOBHmChr2g0084521	RchiOBHmChr2g0088361	RchiOBHmChr2g0087631	RchiOBHmChr7g0203741
RchiOBHmChr2g0084671	RchiOBHmChr2g0088381	RchiOBHmChr2g0087701	RchiOBHmChr2g0148261
RchiOBHmChr2g0084681	RchiOBHmChr2g0088601	RchiOBHmChr2g0087761	RchiOBHmChr4g0405841
RchiOBHmChr2g0085041	RchiOBHmChr2g0088681	RchiOBHmChr2g0087891	RchiOBHmChr4g0409321
RchiOBHmChr2g0085421	RchiOBHmChr2g0088751	RchiOBHmChr2g0088291	RchiOBHmChr7g0182731
RchiOBHmChr2g0085461	RchiOBHmChr2g0088891	RchiOBHmChr2g0088401	RchiOBHmChr2g0100691
RchiOBHmChr2g0085521	RchiOBHmChr2g0088981	RchiOBHmChr2g0088511	RchiOBHmChr7g0185311
RchiOBHmChr2g0085551	RchiOBHmChr2g0089061	RchiOBHmChr2g0088571	RchiOBHmChr6g0253041
RchiOBHmChr2g0085561	RchiOBHmChr2g0089081	RchiOBHmChr2g0088601	RchiOBHmChr1g0382401
RchiOBHmChr2g0085581	RchiOBHmChr2g0089091	RchiOBHmChr2g0088661	RchiOBHmChr2g0101171
RchiOBHmChr2g0085771	RchiOBHmChr2g0089271	RchiOBHmChr2g0088681	RchiOBHmChr5g0042001
RchiOBHmChr2g0085831	RchiOBHmChr2g0089371	RchiOBHmChr2g0088711	RchiOBHmChr6g0270881
RchiOBHmChr2g0085991	RchiOBHmChr2g0089381	RchiOBHmChr2g0089061	RchiOBHmChr1g0348291
RchiOBHmChr2g0086121	RchiOBHmChr2g0089411	RchiOBHmChr2g0089141	RchiOBHmChr3g0490631
RchiOBHmChr2g0086141	RchiOBHmChr2g0089421	RchiOBHmChr2g0089261	RchiOBHmChr6g0249561
RchiOBHmChr2g0086191	RchiOBHmChr2g0089431	RchiOBHmChr2g0089271	RchiOBHmChr1g0362601
RchiOBHmChr2g0086211	RchiOBHmChr2g0089451	RchiOBHmChr2g0089381	RchiOBHmChr6g0305381
RchiOBHmChr2g0086281	RchiOBHmChr2g0090001	RchiOBHmChr2g0089451	RchiOBHmChr6g0300231
RchiOBHmChr2g0086301	RchiOBHmChr2g0090071	RchiOBHmChr2g0089541	RchiOBHmChr3g0485681
RchiOBHmChr2g0086321	RchiOBHmChr2g0090301	RchiOBHmChr2g0089761	RchiOBHmChr3g0461831
RchiOBHmChr2g0086731	RchiOBHmChr2g0090331	RchiOBHmChr2g0090001	RchiOBHmChr4g0423611
RchiOBHmChr2g0086741	RchiOBHmChr2g0090351	RchiOBHmChr2g0090011	RchiOBHmChr5g0020251
RchiOBHmChr2g0086781	RchiOBHmChr2g0090521	RchiOBHmChr2g0090021	RchiOBHmChr7g0185571
RchiOBHmChr2g0086811	RchiOBHmChr2g0090561	RchiOBHmChr2g0090071	RchiOBHmChr6g0267881
RchiOBHmChr2g0086891	RchiOBHmChr2g0090601	RchiOBHmChr2g0090321	RchiOBHmChr6g0258551
RchiOBHmChr2g0086901	RchiOBHmChr2g0090631	RchiOBHmChr2g0090411	RchiOBHmChr3g0458891
RchiOBHmChr2g0086911	RchiOBHmChr2g0090741	RchiOBHmChr2g0090711	RchiOBHmChr4g0424631
RchiOBHmChr2g0086921	RchiOBHmChr2g0090751	RchiOBHmChr2g0090741	RchiOBHmChr6g0305131
RchiOBHmChr2g0086941	RchiOBHmChr2g0090861	RchiOBHmChr2g0090921	RchiOBHmChr6g0310861
RchiOBHmChr2g0086961	RchiOBHmChr2g0090961	RchiOBHmChr2g0090941	RchiOBHmChr2g0125851
RchiOBHmChr2g0086971	RchiOBHmChr2g0091021	RchiOBHmChr2g0090961	RchiOBHmChr1g0360471
RchiOBHmChr2g0087071	RchiOBHmChr2g0091051	RchiOBHmChr2g0091011	RchiOBHmChr1g0357681
RchiOBHmChr2g0087081	RchiOBHmChr2g0091061	RchiOBHmChr2g0091021	RchiOBHmChr6g0301781
RchiOBHmChr2g0087331	RchiOBHmChr2g0091201	RchiOBHmChr2g0091051	RchiOBHmChr5g0081231
RchiOBHmChr2g0087571	RchiOBHmChr2g0091371	RchiOBHmChr2g0091061	RchiOBHmChr6g0269441
RchiOBHmChr2g0087581	RchiOBHmChr2g0091391	RchiOBHmChr2g0091071	RchiOBHmChr5g0008711
RchiOBHmChr2g0087621	RchiOBHmChr2g0091411	RchiOBHmChr2g0091201	RchiOBHmChr1g0361051
RchiOBHmChr2g0087691	RchiOBHmChr2g0091421	RchiOBHmChr2g0091361	RchiOBHmChr1g0344651
RchiOBHmChr2g0087761	RchiOBHmChr2g0091431	RchiOBHmChr2g0091391	RchiOBHmChr2g0085931
RchiOBHmChr2g0087841	RchiOBHmChr2g0091461	RchiOBHmChr2g0091421	RchiOBHmChr3g0472101
RchiOBHmChr2g0088011	RchiOBHmChr2g0091531	RchiOBHmChr2g0091431	RchiOBHmChr4g0442621
RchiOBHmChr2g0088121	RchiOBHmChr2g0091571	RchiOBHmChr2g0091441	RchiOBHmChr1g0358541
RchiOBHmChr2g0088131	RchiOBHmChr2g0091631	RchiOBHmChr2g0091491	RchiOBHmChr2g0139301
RchiOBHmChr2g0088171	RchiOBHmChr2g0091641	RchiOBHmChr2g0091521	RchiOBHmChr5g0033661
RchiOBHmChr2g0088191	RchiOBHmChr2g0091741	RchiOBHmChr2g0091571	RchiOBHmChr6g0277371
RchiOBHmChr2g0088201	RchiOBHmChr2g0091841	RchiOBHmChr2g0091601	RchiOBHmChr3g0453131
RchiOBHmChr2g0088211	RchiOBHmChr2g0091861	RchiOBHmChr2g0091631	RchiOBHmChr2g0159971
RchiOBHmChr2g0088231	RchiOBHmChr2g0091961	RchiOBHmChr2g0091641	RchiOBHmChr3g0487401
RchiOBHmChr2g0088251	RchiOBHmChr2g0091971	RchiOBHmChr2g0091651	RchiOBHmChr6g0304331
RchiOBHmChr2g0088291	RchiOBHmChr2g0091981	RchiOBHmChr2g0091731	RchiOBHmChr5g0075811
RchiOBHmChr2g0088381	RchiOBHmChr2g0092051	RchiOBHmChr2g0091741	RchiOBHmChr3g0459751
RchiOBHmChr2g0088651	RchiOBHmChr2g0092131	RchiOBHmChr2g0091901	RchiOBHmChr7g0189301
RchiOBHmChr2g0088751	RchiOBHmChr2g0092151	RchiOBHmChr2g0091911	RchiOBHmChr2g0117751
RchiOBHmChr2g0088811	RchiOBHmChr2g0092241	RchiOBHmChr2g0091951	RchiOBHmChr4g0434901
RchiOBHmChr2g0088891	RchiOBHmChr2g0092311	RchiOBHmChr2g0091961	RchiOBHmChr3g0491911
RchiOBHmChr2g0088981	RchiOBHmChr2g0092351	RchiOBHmChr2g0091981	RchiOBHmChr3g0456771
RchiOBHmChr2g0089031	RchiOBHmChr2g0092361	RchiOBHmChr2g0092051	RchiOBHmChr4g0416231
RchiOBHmChr2g0089291	RchiOBHmChr2g0092381	RchiOBHmChr2g0092141	RchiOBHmChr2g0120171
RchiOBHmChr2g0089371	RchiOBHmChr2g0092451	RchiOBHmChr2g0092171	RchiOBHmChr4g0440971
RchiOBHmChr2g0089381	RchiOBHmChr2g0092471	RchiOBHmChr2g0092181	RchiOBHmChr3g0447571
RchiOBHmChr2g0089411	RchiOBHmChr2g0092481	RchiOBHmChr2g0092341	RchiOBHmChr6g0279531
RchiOBHmChr2g0089431	RchiOBHmChr2g0093131	RchiOBHmChr2g0092351	RchiOBHmChr2g0084801
RchiOBHmChr2g0089771	RchiOBHmChr2g0093301	RchiOBHmChr2g0092361	RchiOBHmChr7g0218681
RchiOBHmChr2g0090061	RchiOBHmChr2g0093311	RchiOBHmChr2g0092381	RchiOBHmChr6g0311621
RchiOBHmChr2g0090301	RchiOBHmChr2g0093511	RchiOBHmChr2g0092441	RchiOBHmChr4g0435031
RchiOBHmChr2g0090331	RchiOBHmChr2g0093691	RchiOBHmChr2g0092551	RchiOBHmChr5g0004481
RchiOBHmChr2g0090351	RchiOBHmChr2g0093821	RchiOBHmChr2g0092561	RchiOBHmChr5g0081401
RchiOBHmChr2g0090431	RchiOBHmChr2g0094051	RchiOBHmChr2g0092581	RchiOBHmChr3g0463251
RchiOBHmChr2g0090441	RchiOBHmChr2g0094081	RchiOBHmChr2g0092591	RchiOBHmChr3g0487611
RchiOBHmChr2g0090521	RchiOBHmChr2g0094161	RchiOBHmChr2g0092681	RchiOBHmChr1g0366511
RchiOBHmChr2g0090601	RchiOBHmChr2g0094171	RchiOBHmChr2g0092871	RchiOBHmChr3g0475181
RchiOBHmChr2g0090631	RchiOBHmChr2g0094191	RchiOBHmChr2g0092941	RchiOBHmChr2g0137061
RchiOBHmChr2g0090751	RchiOBHmChr2g0094551	RchiOBHmChr2g0092961	RchiOBHmChr6g0252031
RchiOBHmChr2g0090861	RchiOBHmChr2g0094561	RchiOBHmChr2g0092971	RchiOBHmChr6g0303781
RchiOBHmChr2g0090891	RchiOBHmChr2g0094741	RchiOBHmChr2g0093011	RchiOBHmChr5g0023511
RchiOBHmChr2g0090911	RchiOBHmChr2g0094801	RchiOBHmChr2g0093131	RchiOBHmChr6g0306801
RchiOBHmChr2g0090981	RchiOBHmChr2g0094921	RchiOBHmChr2g0093231	RchiOBHmChr5g0059621
RchiOBHmChr2g0090991	RchiOBHmChr2g0095131	RchiOBHmChr2g0093301	RchiOBHmChr4g0421281
RchiOBHmChr2g0091021	RchiOBHmChr2g0095151	RchiOBHmChr2g0093311	RchiOBHmChr5g0043301
RchiOBHmChr2g0091051	RchiOBHmChr2g0095271	RchiOBHmChr2g0093321	RchiOBHmChr4g0390501
RchiOBHmChr2g0091061	RchiOBHmChr2g0095331	RchiOBHmChr2g0093391	RchiOBHmChr5g0014281
RchiOBHmChr2g0091261	RchiOBHmChr2g0095351	RchiOBHmChr2g0093501	RchiOBHmChr2g0086791
RchiOBHmChr2g0091371	RchiOBHmChr2g0095551	RchiOBHmChr2g0093621	RchiOBHmChr4g0444961
RchiOBHmChr2g0091461	RchiOBHmChr2g0095891	RchiOBHmChr2g0093631	RchiOBHmChr4g0430581
RchiOBHmChr2g0091571	RchiOBHmChr2g0096001	RchiOBHmChr2g0093641	RchiOBHmChr5g0004891
RchiOBHmChr2g0091751	RchiOBHmChr2g0096351	RchiOBHmChr2g0093831	RchiOBHmChr7g0195911
RchiOBHmChr2g0091861	RchiOBHmChr2g0096611	RchiOBHmChr2g0094051	RchiOBHmChr2g0142001
RchiOBHmChr2g0092041	RchiOBHmChr2g0096641	RchiOBHmChr2g0094071	RchiOBHmChr5g0052341
RchiOBHmChr2g0092051	RchiOBHmChr2g0096741	RchiOBHmChr2g0094081	RchiOBHmChr3g0471681
RchiOBHmChr2g0092061	RchiOBHmChr2g0096781	RchiOBHmChr2g0094111	RchiOBHmChr5g0066111
RchiOBHmChr2g0092131	RchiOBHmChr2g0096811	RchiOBHmChr2g0094191	RchiOBHmChr2g0088551
RchiOBHmChr2g0092151	RchiOBHmChr2g0096911	RchiOBHmChr2g0094201	RchiOBHmChr2g0158021
RchiOBHmChr2g0092241	RchiOBHmChr2g0096921	RchiOBHmChr2g0094231	RchiOBHmChr3g0460441
RchiOBHmChr2g0092251	RchiOBHmChr2g0096951	RchiOBHmChr2g0094371	RchiOBHmChr7g0239341
RchiOBHmChr2g0092311	RchiOBHmChr2g0097021	RchiOBHmChr2g0094501	RchiOBHmChr4g0432151
RchiOBHmChr2g0092451	RchiOBHmChr2g0097061	RchiOBHmChr2g0094551	RchiOBHmChr2g0152021
RchiOBHmChr2g0092461	RchiOBHmChr2g0097071	RchiOBHmChr2g0094561	RchiOBHmChr5g0023741
RchiOBHmChr2g0092471	RchiOBHmChr2g0097091	RchiOBHmChr2g0094801	RchiOBHmChr6g0295491
RchiOBHmChr2g0092481	RchiOBHmChr2g0098171	RchiOBHmChr2g0094901	RchiOBHmChr3g0485301
RchiOBHmChr2g0093301	RchiOBHmChr2g0098341	RchiOBHmChr2g0094931	RchiOBHmChr1g0350561
RchiOBHmChr2g0093511	RchiOBHmChr2g0098461	RchiOBHmChr2g0095151	RchiOBHmChr4g0387481
RchiOBHmChr2g0093691	RchiOBHmChr2g0098531	RchiOBHmChr2g0095351	RchiOBHmChr7g0222291
RchiOBHmChr2g0093711	RchiOBHmChr2g0098551	RchiOBHmChr2g0095361	RchiOBHmChr5g0032271
RchiOBHmChr2g0093871	RchiOBHmChr2g0098561	RchiOBHmChr2g0095731	RchiOBHmChr6g0281001
RchiOBHmChr2g0093961	RchiOBHmChr2g0098581	RchiOBHmChr2g0095821	RchiOBHmChr2g0112831
RchiOBHmChr2g0094171	RchiOBHmChr2g0098591	RchiOBHmChr2g0096611	RchiOBHmChr2g0115571
RchiOBHmChr2g0094801	RchiOBHmChr2g0098831	RchiOBHmChr2g0096751	RchiOBHmChr5g0050721
RchiOBHmChr2g0094881	RchiOBHmChr2g0098901	RchiOBHmChr2g0096781	RchiOBHmChr2g0124681
RchiOBHmChr2g0094921	RchiOBHmChr2g0099231	RchiOBHmChr2g0096801	RchiOBHmChr5g0061071
RchiOBHmChr2g0095131	RchiOBHmChr2g0099241	RchiOBHmChr2g0096961	RchiOBHmChr2g0142381
RchiOBHmChr2g0095151	RchiOBHmChr2g0099311	RchiOBHmChr2g0096991	RchiOBHmChr2g0173831
RchiOBHmChr2g0095271	RchiOBHmChr2g0099321	RchiOBHmChr2g0097061	RchiOBHmChr1g0317121
RchiOBHmChr2g0095331	RchiOBHmChr2g0099341	RchiOBHmChr2g0097091	RchiOBHmChr2g0092971
RchiOBHmChr2g0095411	RchiOBHmChr2g0099371	RchiOBHmChr2g0097831	RchiOBHmChr7g0189121
RchiOBHmChr2g0095521	RchiOBHmChr2g0099601	RchiOBHmChr2g0097841	RchiOBHmChr5g0060661
RchiOBHmChr2g0095531	RchiOBHmChr2g0099611	RchiOBHmChr2g0097921	RchiOBHmChr2g0131491
RchiOBHmChr2g0095541	RchiOBHmChr2g0099781	RchiOBHmChr2g0098071	RchiOBHmChr6g0304481
RchiOBHmChr2g0095551	RchiOBHmChr2g0099961	RchiOBHmChr2g0098081	RchiOBHmChr4g0437511
RchiOBHmChr2g0095841	RchiOBHmChr2g0099981	RchiOBHmChr2g0098171	RchiOBHmChr2g0124291
RchiOBHmChr2g0095891	RchiOBHmChr2g0100061	RchiOBHmChr2g0098201	RchiOBHmChr4g0434811
RchiOBHmChr2g0095951	RchiOBHmChr2g0100121	RchiOBHmChr2g0098381	RchiOBHmChr6g0312281
RchiOBHmChr2g0096001	RchiOBHmChr2g0100321	RchiOBHmChr2g0098401	RchiOBHmChr2g0104331
RchiOBHmChr2g0096351	RchiOBHmChr2g0100561	RchiOBHmChr2g0098551	RchiOBHmChr2g0108791
RchiOBHmChr2g0096381	RchiOBHmChr2g0100571	RchiOBHmChr2g0098581	RchiOBHmChr2g0158451
RchiOBHmChr2g0096641	RchiOBHmChr2g0100581	RchiOBHmChr2g0098591	RchiOBHmChr7g0235241
RchiOBHmChr2g0096781	RchiOBHmChr2g0100801	RchiOBHmChr2g0098611	RchiOBHmChr7g0224841
RchiOBHmChr2g0096861	RchiOBHmChr2g0100851	RchiOBHmChr2g0098621	RchiOBHmChr6g0306141
RchiOBHmChr2g0096891	RchiOBHmChr2g0100871	RchiOBHmChr2g0098641	RchiOBHmChr7g0179701
RchiOBHmChr2g0096911	RchiOBHmChr2g0100881	RchiOBHmChr2g0098761	RchiOBHmChr1g0329311
RchiOBHmChr2g0096921	RchiOBHmChr2g0100891	RchiOBHmChr2g0098771	RchiOBHmChr7g0209921
RchiOBHmChr2g0096951	RchiOBHmChr2g0100981	RchiOBHmChr2g0098831	RchiOBHmChr6g0273501
RchiOBHmChr2g0097021	RchiOBHmChr2g0101031	RchiOBHmChr2g0098931	RchiOBHmChr1g0363981
RchiOBHmChr2g0097061	RchiOBHmChr2g0101611	RchiOBHmChr2g0098941	RchiOBHmChr2g0085221
RchiOBHmChr2g0097071	RchiOBHmChr2g0101711	RchiOBHmChr2g0099321	RchiOBHmChr2g0109081
RchiOBHmChr2g0097351	RchiOBHmChr2g0101741	RchiOBHmChr2g0099461	RchiOBHmChr3g0452141
RchiOBHmChr2g0097381	RchiOBHmChr2g0101981	RchiOBHmChr2g0099601	RchiOBHmChr7g0190541
RchiOBHmChr2g0097601	RchiOBHmChr2g0102191	RchiOBHmChr2g0099651	RchiOBHmChr1g0377401
RchiOBHmChr2g0097671	RchiOBHmChr2g0102261	RchiOBHmChr2g0100261	RchiOBHmChr6g0295301
RchiOBHmChr2g0098131	RchiOBHmChr2g0102541	RchiOBHmChr2g0100321	RchiOBHmChr4g0424021
RchiOBHmChr2g0098171	RchiOBHmChr2g0102661	RchiOBHmChr2g0100351	RchiOBHmChr2g0116901
RchiOBHmChr2g0098341	RchiOBHmChr2g0102671	RchiOBHmChr2g0100471	RchiOBHmChr7g0228331
RchiOBHmChr2g0098431	RchiOBHmChr2g0102741	RchiOBHmChr2g0100491	RchiOBHmChr2g0172761
RchiOBHmChr2g0098551	RchiOBHmChr2g0102751	RchiOBHmChr2g0100561	RchiOBHmChr7g0190661
RchiOBHmChr2g0098561	RchiOBHmChr2g0102831	RchiOBHmChr2g0100571	RchiOBHmChr3g0464521
RchiOBHmChr2g0098901	RchiOBHmChr2g0102841	RchiOBHmChr2g0100581	RchiOBHmChr5g0001491
RchiOBHmChr2g0099231	RchiOBHmChr2g0102971	RchiOBHmChr2g0100701	RchiOBHmChr5g0043431
RchiOBHmChr2g0099241	RchiOBHmChr2g0103001	RchiOBHmChr2g0100731	RchiOBHmChr7g0209381
RchiOBHmChr2g0099311	RchiOBHmChr2g0103121	RchiOBHmChr2g0100831	RchiOBHmChr7g0204141
RchiOBHmChr2g0099321	RchiOBHmChr2g0103141	RchiOBHmChr2g0100941	RchiOBHmChr3g0475671
RchiOBHmChr2g0099341	RchiOBHmChr2g0103271	RchiOBHmChr2g0100961	RchiOBHmChr7g0220161
RchiOBHmChr2g0099371	RchiOBHmChr2g0103301	RchiOBHmChr2g0101251	RchiOBHmChr6g0294481
RchiOBHmChr2g0099401	RchiOBHmChr2g0104011	RchiOBHmChr2g0101291	RchiOBHmChr4g0398981
RchiOBHmChr2g0099581	RchiOBHmChr2g0104561	RchiOBHmChr2g0101391	RchiOBHmChr7g0217111
RchiOBHmChr2g0099601	RchiOBHmChr2g0104711	RchiOBHmChr2g0101431	RchiOBHmChr2g0109191
RchiOBHmChr2g0099611	RchiOBHmChr2g0104961	RchiOBHmChr2g0101461	RchiOBHmChr2g0125831
RchiOBHmChr2g0099711	RchiOBHmChr2g0104991	RchiOBHmChr2g0101471	RchiOBHmChr1g0374971
RchiOBHmChr2g0099771	RchiOBHmChr2g0105011	RchiOBHmChr2g0101741	RchiOBHmChr1g0329541
RchiOBHmChr2g0099781	RchiOBHmChr2g0105051	RchiOBHmChr2g0101761	RchiOBHmChr7g0236871
RchiOBHmChr2g0099961	RchiOBHmChr2g0105311	RchiOBHmChr2g0101851	RchiOBHmChr1g0327881
RchiOBHmChr2g0099981	RchiOBHmChr2g0105321	RchiOBHmChr2g0101911	RchiOBHmChr1g0337001
RchiOBHmChr2g0100061	RchiOBHmChr2g0105601	RchiOBHmChr2g0101981	RchiOBHmChr7g0187811
RchiOBHmChr2g0100121	RchiOBHmChr2g0105661	RchiOBHmChr2g0102001	RchiOBHmChr2g0092961
RchiOBHmChr2g0100321	RchiOBHmChr2g0105861	RchiOBHmChr2g0102191	RchiOBHmChr2g0091601
RchiOBHmChr2g0100571	RchiOBHmChr2g0105901	RchiOBHmChr2g0102591	RchiOBHmChr5g0041551
RchiOBHmChr2g0100851	RchiOBHmChr2g0105951	RchiOBHmChr2g0102751	RchiOBHmChr5g0065151
RchiOBHmChr2g0100871	RchiOBHmChr2g0106191	RchiOBHmChr2g0102951	RchiOBHmChr1g0369491
RchiOBHmChr2g0100881	RchiOBHmChr2g0106211	RchiOBHmChr2g0103131	RchiOBHmChr3g0457961
RchiOBHmChr2g0100891	RchiOBHmChr2g0106361	RchiOBHmChr2g0103271	RchiOBHmChr3g0448811
RchiOBHmChr2g0101451	RchiOBHmChr2g0106461	RchiOBHmChr2g0103301	RchiOBHmChr6g0293251
RchiOBHmChr2g0101491	RchiOBHmChr2g0106661	RchiOBHmChr2g0103381	RchiOBHmChr2g0173101
RchiOBHmChr2g0101551	RchiOBHmChr2g0106691	RchiOBHmChr2g0103761	RchiOBHmChr7g0195601
RchiOBHmChr2g0101611	RchiOBHmChr2g0106731	RchiOBHmChr2g0103771	RchiOBHmChr6g0299801
RchiOBHmChr2g0101711	RchiOBHmChr2g0107101	RchiOBHmChr2g0104091	RchiOBHmChr7g0242711
RchiOBHmChr2g0101741	RchiOBHmChr2g0107161	RchiOBHmChr2g0104121	RchiOBHmChr1g0357691
RchiOBHmChr2g0102111	RchiOBHmChr2g0107211	RchiOBHmChr2g0104241	RchiOBHmChr5g0026001
RchiOBHmChr2g0102261	RchiOBHmChr2g0107421	RchiOBHmChr2g0104561	RchiOBHmChr3g0472451
RchiOBHmChr2g0102661	RchiOBHmChr2g0107471	RchiOBHmChr2g0104571	RchiOBHmChr4g0424471
RchiOBHmChr2g0102671	RchiOBHmChr2g0107481	RchiOBHmChr2g0104611	RchiOBHmChr7g0234971
RchiOBHmChr2g0102831	RchiOBHmChr2g0107561	RchiOBHmChr2g0104701	RchiOBHmChr5g0006531
RchiOBHmChr2g0102841	RchiOBHmChr2g0107591	RchiOBHmChr2g0104711	RchiOBHmChr2g0128661
RchiOBHmChr2g0102971	RchiOBHmChr2g0107651	RchiOBHmChr2g0104801	RchiOBHmChr2g0137101
RchiOBHmChr2g0103001	RchiOBHmChr2g0107661	RchiOBHmChr2g0104811	RchiOBHmChr6g0292311
RchiOBHmChr2g0103121	RchiOBHmChr2g0107701	RchiOBHmChr2g0105601	RchiOBHmChr6g0293791
RchiOBHmChr2g0103141	RchiOBHmChr2g0108041	RchiOBHmChr2g0105661	RchiOBHmChr7g0190491
RchiOBHmChr2g0104961	RchiOBHmChr2g0108341	RchiOBHmChr2g0106191	RchiOBHmChr3g0457911
RchiOBHmChr2g0104991	RchiOBHmChr2g0108431	RchiOBHmChr2g0106331	RchiOBHmChr2g0132271
RchiOBHmChr2g0105011	RchiOBHmChr2g0108571	RchiOBHmChr2g0106351	RchiOBHmChr6g0253001
RchiOBHmChr2g0105051	RchiOBHmChr2g0108841	RchiOBHmChr2g0106501	RchiOBHmChr6g0302141
RchiOBHmChr2g0105181	RchiOBHmChr2g0108851	RchiOBHmChr2g0106661	RchiOBHmChr2g0108341
RchiOBHmChr2g0105311	RchiOBHmChr2g0108861	RchiOBHmChr2g0106671	RchiOBHmChr5g0080801
RchiOBHmChr2g0105321	RchiOBHmChr2g0108941	RchiOBHmChr2g0106731	RchiOBHmChr6g0261881
RchiOBHmChr2g0105511	RchiOBHmChr2g0109161	RchiOBHmChr2g0107061	RchiOBHmChr4g0438121
RchiOBHmChr2g0105661	RchiOBHmChr2g0109191	RchiOBHmChr2g0107161	RchiOBHmChr4g0411101
RchiOBHmChr2g0105861	RchiOBHmChr2g0109241	RchiOBHmChr2g0107321	RchiOBHmChr6g0294881
RchiOBHmChr2g0105951	RchiOBHmChr2g0109251	RchiOBHmChr2g0107421	RchiOBHmChr4g0434331
RchiOBHmChr2g0106051	RchiOBHmChr2g0109261	RchiOBHmChr2g0107561	RchiOBHmChr5g0021781
RchiOBHmChr2g0106211	RchiOBHmChr2g0109441	RchiOBHmChr2g0107591	RchiOBHmChr7g0178071
RchiOBHmChr2g0106221	RchiOBHmChr2g0109521	RchiOBHmChr2g0107781	RchiOBHmChr6g0306331
RchiOBHmChr2g0106361	RchiOBHmChr2g0109561	RchiOBHmChr2g0107821	RchiOBHmChr1g0377891
RchiOBHmChr2g0106461	RchiOBHmChr2g0109651	RchiOBHmChr2g0107881	RchiOBHmChr3g0447751
RchiOBHmChr2g0106631	RchiOBHmChr2g0109661	RchiOBHmChr2g0107901	RchiOBHmChr7g0191331
RchiOBHmChr2g0106651	RchiOBHmChr2g0109851	RchiOBHmChr2g0107911	RchiOBHmChr4g0405961
RchiOBHmChr2g0107071	RchiOBHmChr2g0109881	RchiOBHmChr2g0107961	RchiOBHmChr1g0366121
RchiOBHmChr2g0107101	RchiOBHmChr2g0109991	RchiOBHmChr2g0108231	RchiOBHmChr4g0412181
RchiOBHmChr2g0107161	RchiOBHmChr2g0110061	RchiOBHmChr2g0108261	RchiOBHmChr2g0174401
RchiOBHmChr2g0107291	RchiOBHmChr2g0110071	RchiOBHmChr2g0108281	RchiOBHmChr1g0365741
RchiOBHmChr2g0107351	RchiOBHmChr2g0110311	RchiOBHmChr2g0108561	RchiOBHmChr5g0051871
RchiOBHmChr2g0107471	RchiOBHmChr2g0110741	RchiOBHmChr2g0108721	RchiOBHmChr1g0321121
RchiOBHmChr2g0107481	RchiOBHmChr2g0111041	RchiOBHmChr2g0108851	RchiOBHmChr5g0020881
RchiOBHmChr2g0107611	RchiOBHmChr2g0111161	RchiOBHmChr2g0108861	RchiOBHmChr2g0090941
RchiOBHmChr2g0107651	RchiOBHmChr2g0111171	RchiOBHmChr2g0108961	RchiOBHmChr6g0290961
RchiOBHmChr2g0107731	RchiOBHmChr2g0111181	RchiOBHmChr2g0108981	RchiOBHmChr2g0122251
RchiOBHmChr2g0108041	RchiOBHmChr2g0111211	RchiOBHmChr2g0109081	RchiOBHmChr5g0040911
RchiOBHmChr2g0108341	RchiOBHmChr2g0111431	RchiOBHmChr2g0109161	RchiOBHmChr6g0282651
RchiOBHmChr2g0108431	RchiOBHmChr2g0111661	RchiOBHmChr2g0109191	RchiOBHmChr5g0069891
RchiOBHmChr2g0108551	RchiOBHmChr2g0111681	RchiOBHmChr2g0109241	RchiOBHmChr2g0136671
RchiOBHmChr2g0108581	RchiOBHmChr2g0112051	RchiOBHmChr2g0109251	RchiOBHmChr4g0432301
RchiOBHmChr2g0108691	RchiOBHmChr2g0112071	RchiOBHmChr2g0109441	RchiOBHmChr5g0078171
RchiOBHmChr2g0108751	RchiOBHmChr2g0112241	RchiOBHmChr2g0109661	RchiOBHmChr4g0392961
RchiOBHmChr2g0108841	RchiOBHmChr2g0112381	RchiOBHmChr2g0109721	RchiOBHmChr6g0312391
RchiOBHmChr2g0109161	RchiOBHmChr2g0112401	RchiOBHmChr2g0109931	RchiOBHmChr4g0411201
RchiOBHmChr2g0109241	RchiOBHmChr2g0112461	RchiOBHmChr2g0109941	RchiOBHmChr5g0021571
RchiOBHmChr2g0109251	RchiOBHmChr2g0112491	RchiOBHmChr2g0109991	RchiOBHmChr4g0443501
RchiOBHmChr2g0109261	RchiOBHmChr2g0112631	RchiOBHmChr2g0110011	RchiOBHmChr1g0366351
RchiOBHmChr2g0109521	RchiOBHmChr2g0113011	RchiOBHmChr2g0110311	RchiOBHmChr2g0139101
RchiOBHmChr2g0109651	RchiOBHmChr2g0113111	RchiOBHmChr2g0110711	RchiOBHmChr1g0339431
RchiOBHmChr2g0109661	RchiOBHmChr2g0113201	RchiOBHmChr2g0110721	RchiOBHmChr6g0277021
RchiOBHmChr2g0109851	RchiOBHmChr2g0113241	RchiOBHmChr2g0110741	RchiOBHmChr2g0100991
RchiOBHmChr2g0109881	RchiOBHmChr2g0113251	RchiOBHmChr2g0111041	RchiOBHmChr2g0133381
RchiOBHmChr2g0109991	RchiOBHmChr2g0113351	RchiOBHmChr2g0111211	RchiOBHmChr7g0219651
RchiOBHmChr2g0110071	RchiOBHmChr2g0113421	RchiOBHmChr2g0111661	RchiOBHmChr5g0024331
RchiOBHmChr2g0110731	RchiOBHmChr2g0114521	RchiOBHmChr2g0111681	RchiOBHmChr7g0179161
RchiOBHmChr2g0110741	RchiOBHmChr2g0114651	RchiOBHmChr2g0111721	RchiOBHmChr5g0062471
RchiOBHmChr2g0111061	RchiOBHmChr2g0114711	RchiOBHmChr2g0112381	RchiOBHmChr5g0072701
RchiOBHmChr2g0111171	RchiOBHmChr2g0114821	RchiOBHmChr2g0112421	RchiOBHmChr7g0179211
RchiOBHmChr2g0111181	RchiOBHmChr2g0114861	RchiOBHmChr2g0112471	RchiOBHmChr5g0006541
RchiOBHmChr2g0111211	RchiOBHmChr2g0114871	RchiOBHmChr2g0112501	RchiOBHmChr4g0429241
RchiOBHmChr2g0111301	RchiOBHmChr2g0114921	RchiOBHmChr2g0112751	RchiOBHmChr5g0036981
RchiOBHmChr2g0111431	RchiOBHmChr2g0114931	RchiOBHmChr2g0113061	RchiOBHmChr2g0162111
RchiOBHmChr2g0111661	RchiOBHmChr2g0114961	RchiOBHmChr2g0113111	RchiOBHmChr2g0134861
RchiOBHmChr2g0112041	RchiOBHmChr2g0115021	RchiOBHmChr2g0113171	RchiOBHmChr2g0166161
RchiOBHmChr2g0112051	RchiOBHmChr2g0115031	RchiOBHmChr2g0113201	RchiOBHmChr5g0024861
RchiOBHmChr2g0112071	RchiOBHmChr2g0115091	RchiOBHmChr2g0113271	RchiOBHmChr6g0265071
RchiOBHmChr2g0112381	RchiOBHmChr2g0115261	RchiOBHmChr2g0113381	RchiOBHmChr5g0078061
RchiOBHmChr2g0112401	RchiOBHmChr2g0115441	RchiOBHmChr2g0113491	RchiOBHmChr5g0015651
RchiOBHmChr2g0112461	RchiOBHmChr2g0115711	RchiOBHmChr2g0113511	RchiOBHmChr7g0212761
RchiOBHmChr2g0112581	RchiOBHmChr2g0115841	RchiOBHmChr2g0114041	RchiOBHmChr4g0422191
RchiOBHmChr2g0112621	RchiOBHmChr2g0115911	RchiOBHmChr2g0114331	RchiOBHmChr5g0072371
RchiOBHmChr2g0112631	RchiOBHmChr2g0116231	RchiOBHmChr2g0114761	RchiOBHmChr6g0304041
RchiOBHmChr2g0112771	RchiOBHmChr2g0116341	RchiOBHmChr2g0114861	RchiOBHmChr5g0033291
RchiOBHmChr2g0113011	RchiOBHmChr2g0116401	RchiOBHmChr2g0114911	RchiOBHmChr4g0428571
RchiOBHmChr2g0113201	RchiOBHmChr2g0116471	RchiOBHmChr2g0115041	RchiOBHmChr2g0127241
RchiOBHmChr2g0113241	RchiOBHmChr2g0117041	RchiOBHmChr2g0115441	RchiOBHmChr1g0382671
RchiOBHmChr2g0113251	RchiOBHmChr2g0117061	RchiOBHmChr2g0115541	RchiOBHmChr4g0406061
RchiOBHmChr2g0113261	RchiOBHmChr2g0117211	RchiOBHmChr2g0115551	RchiOBHmChr7g0240511
RchiOBHmChr2g0113421	RchiOBHmChr2g0117351	RchiOBHmChr2g0115571	RchiOBHmChr6g0301481
RchiOBHmChr2g0114521	RchiOBHmChr2g0117771	RchiOBHmChr2g0115621	RchiOBHmChr1g0370941
RchiOBHmChr2g0114651	RchiOBHmChr2g0117851	RchiOBHmChr2g0115841	RchiOBHmChr2g0095731
RchiOBHmChr2g0114711	RchiOBHmChr2g0117871	RchiOBHmChr2g0115871	RchiOBHmChr6g0251791
RchiOBHmChr2g0114821	RchiOBHmChr2g0117891	RchiOBHmChr2g0115901	RchiOBHmChr7g0203921
RchiOBHmChr2g0114861	RchiOBHmChr2g0117941	RchiOBHmChr2g0115911	RchiOBHmChr6g0293711
RchiOBHmChr2g0114871	RchiOBHmChr2g0118101	RchiOBHmChr2g0115941	RchiOBHmChr6g0294511
RchiOBHmChr2g0114921	RchiOBHmChr2g0118211	RchiOBHmChr2g0115971	RchiOBHmChr7g0203181
RchiOBHmChr2g0114931	RchiOBHmChr2g0118251	RchiOBHmChr2g0116401	RchiOBHmChr7g0183131
RchiOBHmChr2g0115021	RchiOBHmChr2g0118931	RchiOBHmChr2g0116441	RchiOBHmChr6g0281661
RchiOBHmChr2g0115031	RchiOBHmChr2g0119291	RchiOBHmChr2g0116541	RchiOBHmChr7g0203511
RchiOBHmChr2g0115091	RchiOBHmChr2g0119471	RchiOBHmChr2g0116901	RchiOBHmChr2g0156661
RchiOBHmChr2g0115301	RchiOBHmChr2g0119521	RchiOBHmChr2g0117061	RchiOBHmChr4g0432421
RchiOBHmChr2g0115441	RchiOBHmChr2g0119611	RchiOBHmChr2g0117351	RchiOBHmChr2g0117991
RchiOBHmChr2g0115471	RchiOBHmChr2g0119631	RchiOBHmChr2g0117361	RchiOBHmChr7g0187761
RchiOBHmChr2g0115561	RchiOBHmChr2g0119931	RchiOBHmChr2g0117751	RchiOBHmChr6g0306541
RchiOBHmChr2g0115711	RchiOBHmChr2g0120091	RchiOBHmChr2g0117851	RchiOBHmChr1g0369751
RchiOBHmChr2g0116041	RchiOBHmChr2g0120101	RchiOBHmChr2g0117871	RchiOBHmChr4g0400231
RchiOBHmChr2g0116071	RchiOBHmChr2g0120131	RchiOBHmChr2g0117891	RchiOBHmChr2g0104311
RchiOBHmChr2g0116231	RchiOBHmChr2g0120161	RchiOBHmChr2g0117941	RchiOBHmChr2g0155591
RchiOBHmChr2g0116751	RchiOBHmChr2g0120531	RchiOBHmChr2g0118001	RchiOBHmChr7g0186001
RchiOBHmChr2g0117041	RchiOBHmChr2g0120681	RchiOBHmChr2g0118091	RchiOBHmChr4g0412431
RchiOBHmChr2g0117081	RchiOBHmChr2g0120781	RchiOBHmChr2g0118171	RchiOBHmChr4g0422271
RchiOBHmChr2g0117161	RchiOBHmChr2g0120831	RchiOBHmChr2g0118211	RchiOBHmChr2g0085911
RchiOBHmChr2g0117211	RchiOBHmChr2g0120881	RchiOBHmChr2g0118251	RchiOBHmChr2g0088711
RchiOBHmChr2g0117221	RchiOBHmChr2g0121061	RchiOBHmChr2g0118811	RchiOBHmChr2g0094071
RchiOBHmChr2g0117461	RchiOBHmChr2g0121271	RchiOBHmChr2g0119181	RchiOBHmChr3g0472641
RchiOBHmChr2g0117771	RchiOBHmChr2g0121491	RchiOBHmChr2g0119261	RchiOBHmChr5g0060471
RchiOBHmChr2g0117861	RchiOBHmChr2g0121541	RchiOBHmChr2g0119411	RchiOBHmChr4g0442651
RchiOBHmChr2g0118041	RchiOBHmChr2g0121551	RchiOBHmChr2g0119911	RchiOBHmChr7g0177411
RchiOBHmChr2g0118101	RchiOBHmChr2g0122151	RchiOBHmChr2g0119931	RchiOBHmChr5g0039221
RchiOBHmChr2g0118251	RchiOBHmChr2g0122191	RchiOBHmChr2g0119991	RchiOBHmChr5g0070391
RchiOBHmChr2g0118931	RchiOBHmChr2g0122281	RchiOBHmChr2g0120091	RchiOBHmChr1g0370401
RchiOBHmChr2g0119011	RchiOBHmChr2g0122341	RchiOBHmChr2g0120111	RchiOBHmChr3g0464041
RchiOBHmChr2g0119231	RchiOBHmChr2g0122521	RchiOBHmChr2g0120131	RchiOBHmChr3g0490411
RchiOBHmChr2g0119291	RchiOBHmChr2g0122601	RchiOBHmChr2g0120171	RchiOBHmChr7g0205701
RchiOBHmChr2g0119341	RchiOBHmChr2g0123051	RchiOBHmChr2g0120371	RchiOBHmChr2g0100321
RchiOBHmChr2g0119471	RchiOBHmChr2g0123301	RchiOBHmChr2g0120771	RchiOBHmChr4g0418581
RchiOBHmChr2g0119481	RchiOBHmChr2g0123461	RchiOBHmChr2g0120831	RchiOBHmChr5g0072271
RchiOBHmChr2g0119521	RchiOBHmChr2g0123721	RchiOBHmChr2g0121061	RchiOBHmChr4g0445811
RchiOBHmChr2g0119541	RchiOBHmChr2g0123751	RchiOBHmChr2g0121311	RchiOBHmChr3g0459081
RchiOBHmChr2g0119611	RchiOBHmChr2g0123761	RchiOBHmChr2g0121551	RchiOBHmChr2g0097921
RchiOBHmChr2g0119831	RchiOBHmChr2g0123781	RchiOBHmChr2g0122061	RchiOBHmChr7g0196731
RchiOBHmChr2g0119841	RchiOBHmChr2g0123821	RchiOBHmChr2g0122111	RchiOBHmChr7g0185231
RchiOBHmChr2g0120101	RchiOBHmChr2g0123891	RchiOBHmChr2g0122151	RchiOBHmChr1g0334511
RchiOBHmChr2g0120131	RchiOBHmChr2g0123981	RchiOBHmChr2g0122191	RchiOBHmChr5g0012801
RchiOBHmChr2g0120161	RchiOBHmChr2g0124051	RchiOBHmChr2g0122251	RchiOBHmChr5g0063111
RchiOBHmChr2g0120181	RchiOBHmChr2g0124231	RchiOBHmChr2g0122281	RchiOBHmChr2g0102391
RchiOBHmChr2g0120191	RchiOBHmChr2g0124241	RchiOBHmChr2g0122341	RchiOBHmChr3g0485771
RchiOBHmChr2g0120271	RchiOBHmChr2g0124251	RchiOBHmChr2g0122791	RchiOBHmChr3g0450581
RchiOBHmChr2g0120431	RchiOBHmChr2g0124681	RchiOBHmChr2g0123431	RchiOBHmChr1g0336741
RchiOBHmChr2g0120531	RchiOBHmChr2g0125251	RchiOBHmChr2g0123601	RchiOBHmChr1g0371981
RchiOBHmChr2g0120781	RchiOBHmChr2g0125411	RchiOBHmChr2g0123611	RchiOBHmChr2g0099171
RchiOBHmChr2g0120811	RchiOBHmChr2g0125431	RchiOBHmChr2g0123631	RchiOBHmChr7g0189011
RchiOBHmChr2g0120881	RchiOBHmChr2g0125441	RchiOBHmChr2g0123701	RchiOBHmChr5g0050381
RchiOBHmChr2g0120991	RchiOBHmChr2g0125581	RchiOBHmChr2g0123721	RchiOBHmChr3g0460651
RchiOBHmChr2g0121001	RchiOBHmChr2g0125591	RchiOBHmChr2g0123751	RchiOBHmChr1g0377931
RchiOBHmChr2g0121111	RchiOBHmChr2g0125771	RchiOBHmChr2g0123821	RchiOBHmChr6g0302741
RchiOBHmChr2g0121191	RchiOBHmChr2g0126111	RchiOBHmChr2g0123851	RchiOBHmChr6g0299441
RchiOBHmChr2g0121271	RchiOBHmChr2g0126191	RchiOBHmChr2g0124111	RchiOBHmChr1g0349661
RchiOBHmChr2g0121321	RchiOBHmChr2g0126321	RchiOBHmChr2g0124141	RchiOBHmChr5g0027561
RchiOBHmChr2g0121341	RchiOBHmChr2g0126411	RchiOBHmChr2g0124611	RchiOBHmChr3g0474811
RchiOBHmChr2g0121541	RchiOBHmChr2g0126711	RchiOBHmChr2g0124681	RchiOBHmChr7g0183061
RchiOBHmChr2g0121851	RchiOBHmChr2g0126731	RchiOBHmChr2g0124781	RchiOBHmChr1g0329801
RchiOBHmChr2g0121911	RchiOBHmChr2g0127241	RchiOBHmChr2g0124941	RchiOBHmChr7g0206491
RchiOBHmChr2g0121921	RchiOBHmChr2g0127661	RchiOBHmChr2g0125411	RchiOBHmChr4g0438881
RchiOBHmChr2g0121931	RchiOBHmChr2g0127761	RchiOBHmChr2g0125431	RchiOBHmChr4g0421901
RchiOBHmChr2g0122151	RchiOBHmChr2g0128091	RchiOBHmChr2g0125441	RchiOBHmChr5g0030471
RchiOBHmChr2g0122401	RchiOBHmChr2g0128131	RchiOBHmChr2g0125771	RchiOBHmChr3g0461131
RchiOBHmChr2g0122631	RchiOBHmChr2g0128431	RchiOBHmChr2g0125831	RchiOBHmChr4g0409281
RchiOBHmChr2g0122751	RchiOBHmChr2g0128471	RchiOBHmChr2g0125851	RchiOBHmChr5g0041521
RchiOBHmChr2g0122781	RchiOBHmChr2g0128901	RchiOBHmChr2g0126111	RchiOBHmChr5g0018731
RchiOBHmChr2g0123301	RchiOBHmChr2g0129041	RchiOBHmChr2g0126171	RchiOBHmChr2g0101761
RchiOBHmChr2g0123341	RchiOBHmChr2g0129071	RchiOBHmChr2g0126321	RchiOBHmChr6g0301861
RchiOBHmChr2g0123371	RchiOBHmChr2g0129081	RchiOBHmChr2g0126401	RchiOBHmChr2g0157371
RchiOBHmChr2g0123381	RchiOBHmChr2g0130331	RchiOBHmChr2g0126411	RchiOBHmChr1g0367691
RchiOBHmChr2g0123721	RchiOBHmChr2g0130671	RchiOBHmChr2g0126551	RchiOBHmChr7g0181331
RchiOBHmChr2g0123781	RchiOBHmChr2g0130811	RchiOBHmChr2g0126841	RchiOBHmChr4g0423071
RchiOBHmChr2g0124051	RchiOBHmChr2g0130881	RchiOBHmChr2g0126911	RchiOBHmChr5g0006771
RchiOBHmChr2g0124171	RchiOBHmChr2g0130911	RchiOBHmChr2g0126921	RchiOBHmChr2g0169251
RchiOBHmChr2g0124201	RchiOBHmChr2g0131121	RchiOBHmChr2g0127241	RchiOBHmChr6g0290731
RchiOBHmChr2g0124241	RchiOBHmChr2g0131271	RchiOBHmChr2g0127311	RchiOBHmChr1g0317321
RchiOBHmChr2g0124251	RchiOBHmChr2g0131371	RchiOBHmChr2g0127471	RchiOBHmChr1g0364231
RchiOBHmChr2g0124291	RchiOBHmChr2g0131451	RchiOBHmChr2g0127611	RchiOBHmChr1g0329341
RchiOBHmChr2g0124321	RchiOBHmChr2g0131491	RchiOBHmChr2g0127631	RchiOBHmChr7g0216741
RchiOBHmChr2g0124341	RchiOBHmChr2g0131701	RchiOBHmChr2g0127661	RchiOBHmChr3g0449451
RchiOBHmChr2g0124401	RchiOBHmChr2g0131781	RchiOBHmChr2g0127751	RchiOBHmChr4g0438261
RchiOBHmChr2g0124411	RchiOBHmChr2g0131861	RchiOBHmChr2g0127761	RchiOBHmChr4g0432731
RchiOBHmChr2g0124451	RchiOBHmChr2g0131941	RchiOBHmChr2g0128191	RchiOBHmChr2g0099201
RchiOBHmChr2g0124461	RchiOBHmChr2g0132111	RchiOBHmChr2g0128201	RchiOBHmChr1g0363511
RchiOBHmChr2g0124691	RchiOBHmChr2g0132301	RchiOBHmChr2g0128231	RchiOBHmChr7g0224241
RchiOBHmChr2g0124831	RchiOBHmChr2g0132341	RchiOBHmChr2g0128431	RchiOBHmChr5g0047391
RchiOBHmChr2g0124871	RchiOBHmChr2g0132351	RchiOBHmChr2g0128531	RchiOBHmChr1g0366111
RchiOBHmChr2g0124881	RchiOBHmChr2g0132541	RchiOBHmChr2g0128661	RchiOBHmChr6g0291951
RchiOBHmChr2g0125131	RchiOBHmChr2g0132551	RchiOBHmChr2g0128821	RchiOBHmChr7g0197141
RchiOBHmChr2g0125191	RchiOBHmChr2g0132651	RchiOBHmChr2g0128841	RchiOBHmChr5g0068461
RchiOBHmChr2g0125251	RchiOBHmChr2g0132701	RchiOBHmChr2g0129071	RchiOBHmChr7g0185511
RchiOBHmChr2g0125341	RchiOBHmChr2g0132931	RchiOBHmChr2g0129141	RchiOBHmChr4g0401131
RchiOBHmChr2g0125411	RchiOBHmChr2g0133691	RchiOBHmChr2g0129661	RchiOBHmChr4g0433501
RchiOBHmChr2g0125461	RchiOBHmChr2g0133701	RchiOBHmChr2g0129921	RchiOBHmChr7g0202891
RchiOBHmChr2g0125591	RchiOBHmChr2g0133711	RchiOBHmChr2g0130111	RchiOBHmChr3g0451231
RchiOBHmChr2g0125601	RchiOBHmChr2g0134261	RchiOBHmChr2g0130331	RchiOBHmChr5g0055711
RchiOBHmChr2g0125701	RchiOBHmChr2g0134371	RchiOBHmChr2g0130661	RchiOBHmChr2g0133731
RchiOBHmChr2g0125711	RchiOBHmChr2g0134401	RchiOBHmChr2g0130671	RchiOBHmChr6g0269081
RchiOBHmChr2g0125941	RchiOBHmChr2g0134531	RchiOBHmChr2g0130701	RchiOBHmChr0c45g0503831
RchiOBHmChr2g0126031	RchiOBHmChr2g0134771	RchiOBHmChr2g0130711	RchiOBHmChr6g0281361
RchiOBHmChr2g0126321	RchiOBHmChr2g0135001	RchiOBHmChr2g0130811	RchiOBHmChr7g0203241
RchiOBHmChr2g0126411	RchiOBHmChr2g0135011	RchiOBHmChr2g0130911	RchiOBHmChr1g0336671
RchiOBHmChr2g0126601	RchiOBHmChr2g0135021	RchiOBHmChr2g0131051	RchiOBHmChr2g0153071
RchiOBHmChr2g0126661	RchiOBHmChr2g0135051	RchiOBHmChr2g0131271	RchiOBHmChr1g0321111
RchiOBHmChr2g0126801	RchiOBHmChr2g0135081	RchiOBHmChr2g0131371	RchiOBHmChr1g0334101
RchiOBHmChr2g0127441	RchiOBHmChr2g0135111	RchiOBHmChr2g0131651	RchiOBHmChr6g0268301
RchiOBHmChr2g0127651	RchiOBHmChr2g0135221	RchiOBHmChr2g0131701	RchiOBHmChr5g0033341
RchiOBHmChr2g0127681	RchiOBHmChr2g0135581	RchiOBHmChr2g0132351	RchiOBHmChr6g0310101
RchiOBHmChr2g0127951	RchiOBHmChr2g0135771	RchiOBHmChr2g0132541	RchiOBHmChr3g0458541
RchiOBHmChr2g0128091	RchiOBHmChr2g0135801	RchiOBHmChr2g0132651	RchiOBHmChr3g0473201
RchiOBHmChr2g0128141	RchiOBHmChr2g0135861	RchiOBHmChr2g0132751	RchiOBHmChr2g0123451
RchiOBHmChr2g0128431	RchiOBHmChr2g0136241	RchiOBHmChr2g0132931	RchiOBHmChr2g0103261
RchiOBHmChr2g0128471	RchiOBHmChr2g0136391	RchiOBHmChr2g0133071	RchiOBHmChr2g0164571
RchiOBHmChr2g0128641	RchiOBHmChr2g0136401	RchiOBHmChr2g0133131	RchiOBHmChr5g0012891
RchiOBHmChr2g0128901	RchiOBHmChr2g0136411	RchiOBHmChr2g0133291	RchiOBHmChr3g0449041
RchiOBHmChr2g0128921	RchiOBHmChr2g0136761	RchiOBHmChr2g0133381	RchiOBHmChr3g0469541
RchiOBHmChr2g0129041	RchiOBHmChr2g0136831	RchiOBHmChr2g0133691	RchiOBHmChr5g0000651
RchiOBHmChr2g0129061	RchiOBHmChr2g0136841	RchiOBHmChr2g0133821	RchiOBHmChr6g0273971
RchiOBHmChr2g0129071	RchiOBHmChr2g0137031	RchiOBHmChr2g0134261	RchiOBHmChr2g0092381
RchiOBHmChr2g0129081	RchiOBHmChr2g0137091	RchiOBHmChr2g0134291	RchiOBHmChr4g0436651
RchiOBHmChr2g0129451	RchiOBHmChr2g0137261	RchiOBHmChr2g0134371	RchiOBHmChr7g0177471
RchiOBHmChr2g0129721	RchiOBHmChr2g0137361	RchiOBHmChr2g0134401	RchiOBHmChr4g0396021
RchiOBHmChr2g0129801	RchiOBHmChr2g0137391	RchiOBHmChr2g0134771	RchiOBHmChr6g0293981
RchiOBHmChr2g0130101	RchiOBHmChr2g0137511	RchiOBHmChr2g0134861	RchiOBHmChr4g0397341
RchiOBHmChr2g0130451	RchiOBHmChr2g0137531	RchiOBHmChr2g0134941	RchiOBHmChr5g0080571
RchiOBHmChr2g0130461	RchiOBHmChr2g0137541	RchiOBHmChr2g0135001	RchiOBHmChr5g0069061
RchiOBHmChr2g0130471	RchiOBHmChr2g0137681	RchiOBHmChr2g0135011	RchiOBHmChr2g0094371
RchiOBHmChr2g0130481	RchiOBHmChr2g0137721	RchiOBHmChr2g0135211	RchiOBHmChr4g0435611
RchiOBHmChr2g0130491	RchiOBHmChr2g0137811	RchiOBHmChr2g0135581	RchiOBHmChr6g0294141
RchiOBHmChr2g0130791	RchiOBHmChr2g0138021	RchiOBHmChr2g0136061	RchiOBHmChr2g0154771
RchiOBHmChr2g0130801	RchiOBHmChr2g0138071	RchiOBHmChr2g0136071	RchiOBHmChr7g0208231
RchiOBHmChr2g0130811	RchiOBHmChr2g0138631	RchiOBHmChr2g0136241	RchiOBHmChr3g0492081
RchiOBHmChr2g0130881	RchiOBHmChr2g0138691	RchiOBHmChr2g0136351	RchiOBHmChr5g0064211
RchiOBHmChr2g0131151	RchiOBHmChr2g0139011	RchiOBHmChr2g0136381	RchiOBHmChr5g0003141
RchiOBHmChr2g0131371	RchiOBHmChr2g0139251	RchiOBHmChr2g0136391	RchiOBHmChr4g0442181
RchiOBHmChr2g0131421	RchiOBHmChr2g0139651	RchiOBHmChr2g0136401	RchiOBHmChr1g0324931
RchiOBHmChr2g0131441	RchiOBHmChr2g0140071	RchiOBHmChr2g0136471	RchiOBHmChr3g0458151
RchiOBHmChr2g0131491	RchiOBHmChr2g0140681	RchiOBHmChr2g0136531	RchiOBHmChr4g0431931
RchiOBHmChr2g0131621	RchiOBHmChr2g0140911	RchiOBHmChr2g0136671	RchiOBHmChr6g0300111
RchiOBHmChr2g0131941	RchiOBHmChr2g0141731	RchiOBHmChr2g0136751	RchiOBHmChr6g0284991
RchiOBHmChr2g0132111	RchiOBHmChr2g0141781	RchiOBHmChr2g0137031	RchiOBHmChr5g0078331
RchiOBHmChr2g0132211	RchiOBHmChr2g0142101	RchiOBHmChr2g0137041	RchiOBHmChr7g0178791
RchiOBHmChr2g0132301	RchiOBHmChr2g0142201	RchiOBHmChr2g0137051	RchiOBHmChr2g0171391
RchiOBHmChr2g0132311	RchiOBHmChr2g0142291	RchiOBHmChr2g0137061	RchiOBHmChr3g0467391
RchiOBHmChr2g0132321	RchiOBHmChr2g0142371	RchiOBHmChr2g0137081	RchiOBHmChr5g0019871
RchiOBHmChr2g0132341	RchiOBHmChr2g0142611	RchiOBHmChr2g0137101	RchiOBHmChr5g0072681
RchiOBHmChr2g0132391	RchiOBHmChr2g0142771	RchiOBHmChr2g0137721	RchiOBHmChr3g0487351
RchiOBHmChr2g0132551	RchiOBHmChr2g0142821	RchiOBHmChr2g0138071	RchiOBHmChr5g0031741
RchiOBHmChr2g0132671	RchiOBHmChr2g0142831	RchiOBHmChr2g0138331	RchiOBHmChr7g0179261
RchiOBHmChr2g0132701	RchiOBHmChr2g0142851	RchiOBHmChr2g0138351	RchiOBHmChr3g0492591
RchiOBHmChr2g0132731	RchiOBHmChr2g0142961	RchiOBHmChr2g0138651	RchiOBHmChr6g0309831
RchiOBHmChr2g0132741	RchiOBHmChr2g0142971	RchiOBHmChr2g0138691	RchiOBHmChr2g0133291
RchiOBHmChr2g0133691	RchiOBHmChr2g0143081	RchiOBHmChr2g0138751	RchiOBHmChr2g0147901
RchiOBHmChr2g0133701	RchiOBHmChr2g0143091	RchiOBHmChr2g0138931	RchiOBHmChr4g0423911
RchiOBHmChr2g0133711	RchiOBHmChr2g0143521	RchiOBHmChr2g0138941	RchiOBHmChr5g0010561
RchiOBHmChr2g0133921	RchiOBHmChr2g0143591	RchiOBHmChr2g0139101	RchiOBHmChr5g0040671
RchiOBHmChr2g0134261	RchiOBHmChr2g0143601	RchiOBHmChr2g0139151	RchiOBHmChr5g0000601
RchiOBHmChr2g0134281	RchiOBHmChr2g0143961	RchiOBHmChr2g0139171	RchiOBHmChr2g0132351
RchiOBHmChr2g0134401	RchiOBHmChr2g0144531	RchiOBHmChr2g0139201	RchiOBHmChr5g0041011
RchiOBHmChr2g0134531	RchiOBHmChr2g0144571	RchiOBHmChr2g0139211	RchiOBHmChr6g0279131
RchiOBHmChr2g0134571	RchiOBHmChr2g0144611	RchiOBHmChr2g0139301	RchiOBHmChr3g0470011
RchiOBHmChr2g0134681	RchiOBHmChr2g0144701	RchiOBHmChr2g0139581	RchiOBHmChr2g0163831
RchiOBHmChr2g0134721	RchiOBHmChr2g0145191	RchiOBHmChr2g0139621	RchiOBHmChr1g0370461
RchiOBHmChr2g0134961	RchiOBHmChr2g0145211	RchiOBHmChr2g0139701	RchiOBHmChr6g0253421
RchiOBHmChr2g0135021	RchiOBHmChr2g0145371	RchiOBHmChr2g0139741	RchiOBHmChr2g0124781
RchiOBHmChr2g0135051	RchiOBHmChr2g0145691	RchiOBHmChr2g0140061	RchiOBHmChr2g0115541
RchiOBHmChr2g0135081	RchiOBHmChr2g0145891	RchiOBHmChr2g0140541	RchiOBHmChr6g0286191
RchiOBHmChr2g0135221	RchiOBHmChr2g0146061	RchiOBHmChr2g0140681	RchiOBHmChr2g0138331
RchiOBHmChr2g0135501	RchiOBHmChr2g0146111	RchiOBHmChr2g0140911	RchiOBHmChr5g0061081
RchiOBHmChr2g0135551	RchiOBHmChr2g0146181	RchiOBHmChr2g0141031	RchiOBHmChr6g0303071
RchiOBHmChr2g0135721	RchiOBHmChr2g0146191	RchiOBHmChr2g0141041	RchiOBHmChr5g0002861
RchiOBHmChr2g0135771	RchiOBHmChr2g0146371	RchiOBHmChr2g0141101	RchiOBHmChr6g0286451
RchiOBHmChr2g0135861	RchiOBHmChr2g0146511	RchiOBHmChr2g0142001	RchiOBHmChr2g0128841
RchiOBHmChr2g0135911	RchiOBHmChr2g0146781	RchiOBHmChr2g0142101	RchiOBHmChr1g0336121
RchiOBHmChr2g0136011	RchiOBHmChr2g0146841	RchiOBHmChr2g0142381	RchiOBHmChr5g0041991
RchiOBHmChr2g0136211	RchiOBHmChr2g0146941	RchiOBHmChr2g0142541	RchiOBHmChr2g0087891
RchiOBHmChr2g0136241	RchiOBHmChr2g0147381	RchiOBHmChr2g0142771	RchiOBHmChr2g0136351
RchiOBHmChr2g0136391	RchiOBHmChr2g0147601	RchiOBHmChr2g0142831	RchiOBHmChr7g0179891
RchiOBHmChr2g0136401	RchiOBHmChr2g0147821	RchiOBHmChr2g0142961	RchiOBHmChr2g0097121
RchiOBHmChr2g0136761	RchiOBHmChr2g0147861	RchiOBHmChr2g0142971	RchiOBHmChr2g0174761
RchiOBHmChr2g0136821	RchiOBHmChr2g0147881	RchiOBHmChr2g0143191	RchiOBHmChr3g0449521
RchiOBHmChr2g0136831	RchiOBHmChr2g0147891	RchiOBHmChr2g0143341	RchiOBHmChr1g0315951
RchiOBHmChr2g0136841	RchiOBHmChr2g0148181	RchiOBHmChr2g0143451	RchiOBHmChr5g0050641
RchiOBHmChr2g0136971	RchiOBHmChr2g0148261	RchiOBHmChr2g0143501	RchiOBHmChr5g0006721
RchiOBHmChr2g0137031	RchiOBHmChr2g0148591	RchiOBHmChr2g0143531	RchiOBHmChr1g0364851
RchiOBHmChr2g0137231	RchiOBHmChr2g0148981	RchiOBHmChr2g0143581	RchiOBHmChr7g0232641
RchiOBHmChr2g0137261	RchiOBHmChr2g0149061	RchiOBHmChr2g0143671	RchiOBHmChr2g0092941
RchiOBHmChr2g0137311	RchiOBHmChr2g0149151	RchiOBHmChr2g0144041	RchiOBHmChr4g0427701
RchiOBHmChr2g0137391	RchiOBHmChr2g0149341	RchiOBHmChr2g0144421	RchiOBHmChr3g0466561
RchiOBHmChr2g0137511	RchiOBHmChr2g0149371	RchiOBHmChr2g0144531	RchiOBHmChr1g0373071
RchiOBHmChr2g0137531	RchiOBHmChr2g0149451	RchiOBHmChr2g0144571	RchiOBHmChr2g0098641
RchiOBHmChr2g0137541	RchiOBHmChr2g0149641	RchiOBHmChr2g0144611	RchiOBHmChr6g0285491
RchiOBHmChr2g0137561	RchiOBHmChr2g0149751	RchiOBHmChr2g0144641	RchiOBHmChr6g0263151
RchiOBHmChr2g0137621	RchiOBHmChr2g0149821	RchiOBHmChr2g0144801	RchiOBHmChr6g0278041
RchiOBHmChr2g0137961	RchiOBHmChr2g0150081	RchiOBHmChr2g0145191	RchiOBHmChr2g0168731
RchiOBHmChr2g0137991	RchiOBHmChr2g0150151	RchiOBHmChr2g0145691	RchiOBHmChr5g0019041
RchiOBHmChr2g0138021	RchiOBHmChr2g0150751	RchiOBHmChr2g0145751	RchiOBHmChr5g0027901
RchiOBHmChr2g0138231	RchiOBHmChr2g0150811	RchiOBHmChr2g0145781	RchiOBHmChr6g0293621
RchiOBHmChr2g0138241	RchiOBHmChr2g0150911	RchiOBHmChr2g0146191	RchiOBHmChr1g0325991
RchiOBHmChr2g0138311	RchiOBHmChr2g0151181	RchiOBHmChr2g0146741	RchiOBHmChr2g0151661
RchiOBHmChr2g0138631	RchiOBHmChr2g0151371	RchiOBHmChr2g0146781	RchiOBHmChr2g0091521
RchiOBHmChr2g0138641	RchiOBHmChr2g0151381	RchiOBHmChr2g0146941	RchiOBHmChr6g0309891
RchiOBHmChr2g0138691	RchiOBHmChr2g0151511	RchiOBHmChr2g0147011	RchiOBHmChr2g0171401
RchiOBHmChr2g0139271	RchiOBHmChr2g0152031	RchiOBHmChr2g0147021	RchiOBHmChr1g0330201
RchiOBHmChr2g0140071	RchiOBHmChr2g0152131	RchiOBHmChr2g0147031	RchiOBHmChr2g0175001
RchiOBHmChr2g0140911	RchiOBHmChr2g0152311	RchiOBHmChr2g0147061	RchiOBHmChr4g0443871
RchiOBHmChr2g0140921	RchiOBHmChr2g0152411	RchiOBHmChr2g0147291	RchiOBHmChr2g0149281
RchiOBHmChr2g0140971	RchiOBHmChr2g0152441	RchiOBHmChr2g0147301	RchiOBHmChr5g0026251
RchiOBHmChr2g0141111	RchiOBHmChr2g0152451	RchiOBHmChr2g0147631	RchiOBHmChr4g0385781
RchiOBHmChr2g0141891	RchiOBHmChr2g0152471	RchiOBHmChr2g0147811	RchiOBHmChr2g0153281
RchiOBHmChr2g0142201	RchiOBHmChr2g0152491	RchiOBHmChr2g0147821	RchiOBHmChr2g0153591
RchiOBHmChr2g0142211	RchiOBHmChr2g0152511	RchiOBHmChr2g0147901	RchiOBHmChr2g0120091
RchiOBHmChr2g0142371	RchiOBHmChr2g0152531	RchiOBHmChr2g0148111	RchiOBHmChr2g0152151
RchiOBHmChr2g0142611	RchiOBHmChr2g0152591	RchiOBHmChr2g0148261	RchiOBHmChr6g0271551
RchiOBHmChr2g0142761	RchiOBHmChr2g0152611	RchiOBHmChr2g0148291	RchiOBHmChr1g0346971
RchiOBHmChr2g0142771	RchiOBHmChr2g0152641	RchiOBHmChr2g0148591	RchiOBHmChr4g0426331
RchiOBHmChr2g0142821	RchiOBHmChr2g0153021	RchiOBHmChr2g0148981	RchiOBHmChr5g0083371
RchiOBHmChr2g0142851	RchiOBHmChr2g0153041	RchiOBHmChr2g0149061	RchiOBHmChr5g0050001
RchiOBHmChr2g0142941	RchiOBHmChr2g0153451	RchiOBHmChr2g0149071	RchiOBHmChr1g0370411
RchiOBHmChr2g0142961	RchiOBHmChr2g0153461	RchiOBHmChr2g0149161	RchiOBHmChr7g0237731
RchiOBHmChr2g0143081	RchiOBHmChr2g0153471	RchiOBHmChr2g0149261	RchiOBHmChr4g0401861
RchiOBHmChr2g0143321	RchiOBHmChr2g0153531	RchiOBHmChr2g0149291	RchiOBHmChr6g0305681
RchiOBHmChr2g0143521	RchiOBHmChr2g0153591	RchiOBHmChr2g0149331	RchiOBHmChr6g0296241
RchiOBHmChr2g0143591	RchiOBHmChr2g0153621	RchiOBHmChr2g0149341	RchiOBHmChr6g0254531
RchiOBHmChr2g0143791	RchiOBHmChr2g0153661	RchiOBHmChr2g0149371	RchiOBHmChr5g0024831
RchiOBHmChr2g0143961	RchiOBHmChr2g0153741	RchiOBHmChr2g0149451	RchiOBHmChr5g0024821
RchiOBHmChr2g0144171	RchiOBHmChr2g0153751	RchiOBHmChr2g0149501	RchiOBHmChr2g0101471
RchiOBHmChr2g0144191	RchiOBHmChr2g0153821	RchiOBHmChr2g0149571	RchiOBHmChr4g0411051
RchiOBHmChr2g0145211	RchiOBHmChr2g0153831	RchiOBHmChr2g0149771	RchiOBHmChr7g0178831
RchiOBHmChr2g0145691	RchiOBHmChr2g0153861	RchiOBHmChr2g0149791	RchiOBHmChr2g0149791
RchiOBHmChr2g0145981	RchiOBHmChr2g0154061	RchiOBHmChr2g0150021	RchiOBHmChr7g0179931
RchiOBHmChr2g0146061	RchiOBHmChr2g0154091	RchiOBHmChr2g0150141	RchiOBHmChr2g0106191
RchiOBHmChr2g0146111	RchiOBHmChr2g0154161	RchiOBHmChr2g0150151	RchiOBHmChr1g0333131
RchiOBHmChr2g0146181	RchiOBHmChr2g0154171	RchiOBHmChr2g0150851	RchiOBHmChr4g0444481
RchiOBHmChr2g0146241	RchiOBHmChr2g0154181	RchiOBHmChr2g0150911	RchiOBHmChr4g0407531
RchiOBHmChr2g0146371	RchiOBHmChr2g0154391	RchiOBHmChr2g0151461	RchiOBHmChr2g0093361
RchiOBHmChr2g0146511	RchiOBHmChr2g0155021	RchiOBHmChr2g0151481	RchiOBHmChr7g0236891
RchiOBHmChr2g0146671	RchiOBHmChr2g0155471	RchiOBHmChr2g0151511	RchiOBHmChr2g0092591
RchiOBHmChr2g0146691	RchiOBHmChr2g0155491	RchiOBHmChr2g0151521	RchiOBHmChr6g0266121
RchiOBHmChr2g0146841	RchiOBHmChr2g0155571	RchiOBHmChr2g0151671	RchiOBHmChr1g0321551
RchiOBHmChr2g0146861	RchiOBHmChr2g0155581	RchiOBHmChr2g0152021	RchiOBHmChr4g0439881
RchiOBHmChr2g0146881	RchiOBHmChr2g0155591	RchiOBHmChr2g0152031	RchiOBHmChr4g0420481
RchiOBHmChr2g0146941	RchiOBHmChr2g0155621	RchiOBHmChr2g0152131	RchiOBHmChr2g0085711
RchiOBHmChr2g0147201	RchiOBHmChr2g0155691	RchiOBHmChr2g0152151	RchiOBHmChr7g0223531
RchiOBHmChr2g0147281	RchiOBHmChr2g0155721	RchiOBHmChr2g0152441	RchiOBHmChr7g0184701
RchiOBHmChr2g0147381	RchiOBHmChr2g0155781	RchiOBHmChr2g0152481	RchiOBHmChr7g0220411
RchiOBHmChr2g0147601	RchiOBHmChr2g0155791	RchiOBHmChr2g0152561	RchiOBHmChr5g0009331
RchiOBHmChr2g0147821	RchiOBHmChr2g0155851	RchiOBHmChr2g0153021	RchiOBHmChr7g0241011
RchiOBHmChr2g0147861	RchiOBHmChr2g0155881	RchiOBHmChr2g0153071	RchiOBHmChr5g0043411
RchiOBHmChr2g0147881	RchiOBHmChr2g0156011	RchiOBHmChr2g0153281	RchiOBHmChr2g0095301
RchiOBHmChr2g0147891	RchiOBHmChr2g0156151	RchiOBHmChr2g0153471	RchiOBHmChr5g0033071
RchiOBHmChr2g0148181	RchiOBHmChr2g0156741	RchiOBHmChr2g0153531	RchiOBHmChr3g0490221
RchiOBHmChr2g0148341	RchiOBHmChr2g0157081	RchiOBHmChr2g0153591	RchiOBHmChr6g0302831
RchiOBHmChr2g0148591	RchiOBHmChr2g0157211	RchiOBHmChr2g0153621	RchiOBHmChr2g0137511
RchiOBHmChr2g0148981	RchiOBHmChr2g0157471	RchiOBHmChr2g0153661	RchiOBHmChr6g0297981
RchiOBHmChr2g0149001	RchiOBHmChr2g0157551	RchiOBHmChr2g0153681	RchiOBHmChr2g0138351
RchiOBHmChr2g0149151	RchiOBHmChr2g0157611	RchiOBHmChr2g0153751	RchiOBHmChr6g0267691
RchiOBHmChr2g0149311	RchiOBHmChr2g0157621	RchiOBHmChr2g0153811	RchiOBHmChr6g0264491
RchiOBHmChr2g0149641	RchiOBHmChr2g0157891	RchiOBHmChr2g0153861	RchiOBHmChr1g0360841
RchiOBHmChr2g0149821	RchiOBHmChr2g0158121	RchiOBHmChr2g0153921	RchiOBHmChr3g0485001
RchiOBHmChr2g0150081	RchiOBHmChr2g0158511	RchiOBHmChr2g0154331	RchiOBHmChr1g0328051
RchiOBHmChr2g0150731	RchiOBHmChr2g0158521	RchiOBHmChr2g0154391	RchiOBHmChr6g0277821
RchiOBHmChr2g0150811	RchiOBHmChr2g0158531	RchiOBHmChr2g0154551	RchiOBHmChr5g0083251
RchiOBHmChr2g0150941	RchiOBHmChr2g0158561	RchiOBHmChr2g0154561	RchiOBHmChr1g0351091
RchiOBHmChr2g0151031	RchiOBHmChr2g0158571	RchiOBHmChr2g0154751	RchiOBHmChr6g0267481
RchiOBHmChr2g0151041	RchiOBHmChr2g0158611	RchiOBHmChr2g0154771	RchiOBHmChr5g0019941
RchiOBHmChr2g0151371	RchiOBHmChr2g0158741	RchiOBHmChr2g0154851	RchiOBHmChr1g0334181
RchiOBHmChr2g0151511	RchiOBHmChr2g0158761	RchiOBHmChr2g0155131	RchiOBHmChr5g0028921
RchiOBHmChr2g0151981	RchiOBHmChr2g0159241	RchiOBHmChr2g0155571	RchiOBHmChr2g0176681
RchiOBHmChr2g0152131	RchiOBHmChr2g0159291	RchiOBHmChr2g0155591	RchiOBHmChr6g0258181
RchiOBHmChr2g0152351	RchiOBHmChr2g0159311	RchiOBHmChr2g0155641	RchiOBHmChr3g0492251
RchiOBHmChr2g0152411	RchiOBHmChr2g0159351	RchiOBHmChr2g0155701	RchiOBHmChr2g0095821
RchiOBHmChr2g0152451	RchiOBHmChr2g0159361	RchiOBHmChr2g0155821	RchiOBHmChr4g0415151
RchiOBHmChr2g0152471	RchiOBHmChr2g0159371	RchiOBHmChr2g0155881	RchiOBHmChr5g0073931
RchiOBHmChr2g0152501	RchiOBHmChr2g0159421	RchiOBHmChr2g0156001	RchiOBHmChr6g0270531
RchiOBHmChr2g0152511	RchiOBHmChr2g0159471	RchiOBHmChr2g0156011	RchiOBHmChr1g0384261
RchiOBHmChr2g0152531	RchiOBHmChr2g0159641	RchiOBHmChr2g0156111	RchiOBHmChr7g0184091
RchiOBHmChr2g0152541	RchiOBHmChr2g0159721	RchiOBHmChr2g0156141	RchiOBHmChr1g0314841
RchiOBHmChr2g0152591	RchiOBHmChr2g0159971	RchiOBHmChr2g0156181	RchiOBHmChr6g0307381
RchiOBHmChr2g0152601	RchiOBHmChr2g0160001	RchiOBHmChr2g0156191	RchiOBHmChr2g0176241
RchiOBHmChr2g0152611	RchiOBHmChr2g0160051	RchiOBHmChr2g0156661	RchiOBHmChr2g0163441
RchiOBHmChr2g0152641	RchiOBHmChr2g0160131	RchiOBHmChr2g0157211	RchiOBHmChr7g0177791
RchiOBHmChr2g0153111	RchiOBHmChr2g0160451	RchiOBHmChr2g0157231	RchiOBHmChr3g0455311
RchiOBHmChr2g0153451	RchiOBHmChr2g0160641	RchiOBHmChr2g0157391	RchiOBHmChr7g0190431
RchiOBHmChr2g0153481	RchiOBHmChr2g0160651	RchiOBHmChr2g0157551	RchiOBHmChr7g0233291
RchiOBHmChr2g0153621	RchiOBHmChr2g0160761	RchiOBHmChr2g0157571	RchiOBHmChr7g0209501
RchiOBHmChr2g0153661	RchiOBHmChr2g0161151	RchiOBHmChr2g0157631	RchiOBHmChr1g0383201
RchiOBHmChr2g0153751	RchiOBHmChr2g0161161	RchiOBHmChr2g0157681	RchiOBHmChr1g0375301
RchiOBHmChr2g0153821	RchiOBHmChr2g0161371	RchiOBHmChr2g0157821	RchiOBHmChr2g0173161
RchiOBHmChr2g0154091	RchiOBHmChr2g0161401	RchiOBHmChr2g0157971	RchiOBHmChr7g0204831
RchiOBHmChr2g0154161	RchiOBHmChr2g0161421	RchiOBHmChr2g0157981	RchiOBHmChr4g0400241
RchiOBHmChr2g0154171	RchiOBHmChr2g0161591	RchiOBHmChr2g0158011	RchiOBHmChr4g0437911
RchiOBHmChr2g0154181	RchiOBHmChr2g0161611	RchiOBHmChr2g0158021	RchiOBHmChr2g0173661
RchiOBHmChr2g0154241	RchiOBHmChr2g0161681	RchiOBHmChr2g0158121	RchiOBHmChr3g0470301
RchiOBHmChr2g0154251	RchiOBHmChr2g0161961	RchiOBHmChr2g0158391	RchiOBHmChr2g0112471
RchiOBHmChr2g0155021	RchiOBHmChr2g0162671	RchiOBHmChr2g0158731	RchiOBHmChr5g0084001
RchiOBHmChr2g0155441	RchiOBHmChr2g0162931	RchiOBHmChr2g0158741	RchiOBHmChr2g0114411
RchiOBHmChr2g0155451	RchiOBHmChr2g0163071	RchiOBHmChr2g0158761	RchiOBHmChr2g0159721
RchiOBHmChr2g0155471	RchiOBHmChr2g0163131	RchiOBHmChr2g0159271	RchiOBHmChr6g0272981
RchiOBHmChr2g0155491	RchiOBHmChr2g0163251	RchiOBHmChr2g0159281	RchiOBHmChr2g0148111
RchiOBHmChr2g0155581	RchiOBHmChr2g0163591	RchiOBHmChr2g0159291	RchiOBHmChr3g0457491
RchiOBHmChr2g0155621	RchiOBHmChr2g0163691	RchiOBHmChr2g0159311	RchiOBHmChr7g0208291
RchiOBHmChr2g0155691	RchiOBHmChr2g0163741	RchiOBHmChr2g0159351	RchiOBHmChr3g0478741
RchiOBHmChr2g0155721	RchiOBHmChr2g0163781	RchiOBHmChr2g0159421	RchiOBHmChr3g0465361
RchiOBHmChr2g0155731	RchiOBHmChr2g0163951	RchiOBHmChr2g0159431	RchiOBHmChr2g0110421
RchiOBHmChr2g0155791	RchiOBHmChr2g0163961	RchiOBHmChr2g0159471	RchiOBHmChr3g0459911
RchiOBHmChr2g0155801	RchiOBHmChr2g0163991	RchiOBHmChr2g0159561	RchiOBHmChr2g0143591
RchiOBHmChr2g0155811	RchiOBHmChr2g0164341	RchiOBHmChr2g0159641	RchiOBHmChr6g0247211
RchiOBHmChr2g0155851	RchiOBHmChr2g0164381	RchiOBHmChr2g0159721	RchiOBHmChr4g0429251
RchiOBHmChr2g0156151	RchiOBHmChr2g0164391	RchiOBHmChr2g0159971	RchiOBHmChr4g0437101
RchiOBHmChr2g0156281	RchiOBHmChr2g0164901	RchiOBHmChr2g0160001	RchiOBHmChr2g0118621
RchiOBHmChr2g0156331	RchiOBHmChr2g0165011	RchiOBHmChr2g0160051	RchiOBHmChr5g0075881
RchiOBHmChr2g0156411	RchiOBHmChr2g0165151	RchiOBHmChr2g0160071	RchiOBHmChr2g0157211
RchiOBHmChr2g0156501	RchiOBHmChr2g0165361	RchiOBHmChr2g0160301	RchiOBHmChr1g0366261
RchiOBHmChr2g0156741	RchiOBHmChr2g0165521	RchiOBHmChr2g0160351	RchiOBHmChr2g0167741
RchiOBHmChr2g0156821	RchiOBHmChr2g0165581	RchiOBHmChr2g0160611	RchiOBHmChr3g0474911
RchiOBHmChr2g0156881	RchiOBHmChr2g0165641	RchiOBHmChr2g0161191	RchiOBHmChr4g0421981
RchiOBHmChr2g0157041	RchiOBHmChr2g0165871	RchiOBHmChr2g0161421	RchiOBHmChr2g0168621
RchiOBHmChr2g0157081	RchiOBHmChr2g0165961	RchiOBHmChr2g0161551	RchiOBHmChr5g0062931
RchiOBHmChr2g0157361	RchiOBHmChr2g0166581	RchiOBHmChr2g0161911	RchiOBHmChr5g0002571
RchiOBHmChr2g0157371	RchiOBHmChr2g0166631	RchiOBHmChr2g0161921	RchiOBHmChr5g0021261
RchiOBHmChr2g0157471	RchiOBHmChr2g0166721	RchiOBHmChr2g0161961	RchiOBHmChr5g0083151
RchiOBHmChr2g0157541	RchiOBHmChr2g0166821	RchiOBHmChr2g0162091	RchiOBHmChr5g0038301
RchiOBHmChr2g0157611	RchiOBHmChr2g0166861	RchiOBHmChr2g0162111	RchiOBHmChr5g0019901
RchiOBHmChr2g0157621	RchiOBHmChr2g0166991	RchiOBHmChr2g0162121	RchiOBHmChr7g0227901
RchiOBHmChr2g0157891	RchiOBHmChr2g0167101	RchiOBHmChr2g0162611	RchiOBHmChr7g0203271
RchiOBHmChr2g0157951	RchiOBHmChr2g0167281	RchiOBHmChr2g0162781	RchiOBHmChr5g0033181
RchiOBHmChr2g0158131	RchiOBHmChr2g0167371	RchiOBHmChr2g0163071	RchiOBHmChr4g0422871
RchiOBHmChr2g0158291	RchiOBHmChr2g0167461	RchiOBHmChr2g0163441	RchiOBHmChr6g0261971
RchiOBHmChr2g0158321	RchiOBHmChr2g0167851	RchiOBHmChr2g0163591	RchiOBHmChr5g0031461
RchiOBHmChr2g0158351	RchiOBHmChr2g0167931	RchiOBHmChr2g0163691	RchiOBHmChr2g0094931
RchiOBHmChr2g0158491	RchiOBHmChr2g0167971	RchiOBHmChr2g0163741	RchiOBHmChr7g0194931
RchiOBHmChr2g0158511	RchiOBHmChr2g0167981	RchiOBHmChr2g0163921	RchiOBHmChr6g0311521
RchiOBHmChr2g0158521	RchiOBHmChr2g0168591	RchiOBHmChr2g0163951	RchiOBHmChr1g0375681
RchiOBHmChr2g0158531	RchiOBHmChr2g0169151	RchiOBHmChr2g0163961	RchiOBHmChr4g0408411
RchiOBHmChr2g0158561	RchiOBHmChr2g0169231	RchiOBHmChr2g0163971	RchiOBHmChr1g0341331
RchiOBHmChr2g0158571	RchiOBHmChr2g0169281	RchiOBHmChr2g0164021	RchiOBHmChr6g0308461
RchiOBHmChr2g0158611	RchiOBHmChr2g0169661	RchiOBHmChr2g0164221	RchiOBHmChr1g0352321
RchiOBHmChr2g0158741	RchiOBHmChr2g0169761	RchiOBHmChr2g0164271	RchiOBHmChr4g0390961
RchiOBHmChr2g0158821	RchiOBHmChr2g0169841	RchiOBHmChr2g0164381	RchiOBHmChr3g0465651
RchiOBHmChr2g0159031	RchiOBHmChr2g0169941	RchiOBHmChr2g0164571	RchiOBHmChr2g0103381
RchiOBHmChr2g0159041	RchiOBHmChr2g0169951	RchiOBHmChr2g0164661	RchiOBHmChr2g0136061
RchiOBHmChr2g0159131	RchiOBHmChr2g0170041	RchiOBHmChr2g0164761	RchiOBHmChr2g0150141
RchiOBHmChr2g0159241	RchiOBHmChr2g0170291	RchiOBHmChr2g0165001	RchiOBHmChr2g0086361
RchiOBHmChr2g0159351	RchiOBHmChr2g0170301	RchiOBHmChr2g0165011	RchiOBHmChr4g0390491
RchiOBHmChr2g0159361	RchiOBHmChr2g0170351	RchiOBHmChr2g0165031	RchiOBHmChr4g0425701
RchiOBHmChr2g0159371	RchiOBHmChr2g0170361	RchiOBHmChr2g0165171	RchiOBHmCPg0502221
RchiOBHmChr2g0159641	RchiOBHmChr2g0170431	RchiOBHmChr2g0165201	RchiOBHmChr6g0286761
RchiOBHmChr2g0159801	RchiOBHmChr2g0170621	RchiOBHmChr2g0165551	RchiOBHmChr2g0114911
RchiOBHmChr2g0159811	RchiOBHmChr2g0170631	RchiOBHmChr2g0165731	RchiOBHmChr6g0296631
RchiOBHmChr2g0159931	RchiOBHmChr2g0170661	RchiOBHmChr2g0165791	RchiOBHmChr2g0160611
RchiOBHmChr2g0159951	RchiOBHmChr2g0170701	RchiOBHmChr2g0165821	RchiOBHmChr7g0213931
RchiOBHmChr2g0159961	RchiOBHmChr2g0170711	RchiOBHmChr2g0165861	RchiOBHmChr6g0264231
RchiOBHmChr2g0160131	RchiOBHmChr2g0170721	RchiOBHmChr2g0165901	RchiOBHmChr2g0088681
RchiOBHmChr2g0160371	RchiOBHmChr2g0170881	RchiOBHmChr2g0165931	RchiOBHmChr5g0031801
RchiOBHmChr2g0160421	RchiOBHmChr2g0171031	RchiOBHmChr2g0165961	RchiOBHmChr7g0177001
RchiOBHmChr2g0160441	RchiOBHmChr2g0171091	RchiOBHmChr2g0166161	RchiOBHmChr4g0386981
RchiOBHmChr2g0160451	RchiOBHmChr2g0171391	RchiOBHmChr2g0166341	RchiOBHmChr6g0270691
RchiOBHmChr2g0160641	RchiOBHmChr2g0171451	RchiOBHmChr2g0166381	RchiOBHmChr4g0433011
RchiOBHmChr2g0161131	RchiOBHmChr2g0171511	RchiOBHmChr2g0166581	RchiOBHmChr7g0227141
RchiOBHmChr2g0161151	RchiOBHmChr2g0171521	RchiOBHmChr2g0166731	RchiOBHmChr5g0012081
RchiOBHmChr2g0161161	RchiOBHmChr2g0171541	RchiOBHmChr2g0166911	RchiOBHmChr2g0109931
RchiOBHmChr2g0161321	RchiOBHmChr2g0171671	RchiOBHmChr2g0167121	RchiOBHmChr2g0136471
RchiOBHmChr2g0161371	RchiOBHmChr2g0171691	RchiOBHmChr2g0167301	RchiOBHmChr2g0101391
RchiOBHmChr2g0161401	RchiOBHmChr2g0171801	RchiOBHmChr2g0167331	RchiOBHmChr6g0268401
RchiOBHmChr2g0161591	RchiOBHmChr2g0171871	RchiOBHmChr2g0167371	RchiOBHmChr4g0442761
RchiOBHmChr2g0161611	RchiOBHmChr2g0171961	RchiOBHmChr2g0167401	RchiOBHmChr5g0044561
RchiOBHmChr2g0161681	RchiOBHmChr2g0172271	RchiOBHmChr2g0167461	RchiOBHmChr2g0124891
RchiOBHmChr2g0161881	RchiOBHmChr2g0172331	RchiOBHmChr2g0167471	RchiOBHmChr2g0136321
RchiOBHmChr2g0162061	RchiOBHmChr2g0172631	RchiOBHmChr2g0167741	RchiOBHmChr4g0426561
RchiOBHmChr2g0162201	RchiOBHmChr2g0172801	RchiOBHmChr2g0168371	RchiOBHmChr1g0376611
RchiOBHmChr2g0162331	RchiOBHmChr2g0172841	RchiOBHmChr2g0168591	RchiOBHmChr2g0085141
RchiOBHmChr2g0162671	RchiOBHmChr2g0172851	RchiOBHmChr2g0168621	RchiOBHmChr6g0247121
RchiOBHmChr2g0163101	RchiOBHmChr2g0172861	RchiOBHmChr2g0168661	RchiOBHmChr6g0258351
RchiOBHmChr2g0163741	RchiOBHmChr2g0173061	RchiOBHmChr2g0168711	RchiOBHmChr5g0008401
RchiOBHmChr2g0163781	RchiOBHmChr2g0173141	RchiOBHmChr2g0168731	RchiOBHmChr3g0483421
RchiOBHmChr2g0163791	RchiOBHmChr2g0173161	RchiOBHmChr2g0169001	RchiOBHmChr2g0144611
RchiOBHmChr2g0163841	RchiOBHmChr2g0173191	RchiOBHmChr2g0169081	RchiOBHmChr7g0240221
RchiOBHmChr2g0163951	RchiOBHmChr2g0173351	RchiOBHmChr2g0169111	RchiOBHmChr7g0184411
RchiOBHmChr2g0163961	RchiOBHmChr2g0173371	RchiOBHmChr2g0169161	RchiOBHmChr2g0140061
RchiOBHmChr2g0164181	RchiOBHmChr2g0173921	RchiOBHmChr2g0169231	RchiOBHmChr1g0344431
RchiOBHmChr2g0164381	RchiOBHmChr2g0174421	RchiOBHmChr2g0169251	RchiOBHmChr7g0201661
RchiOBHmChr2g0164751	RchiOBHmChr2g0174501	RchiOBHmChr2g0169281	RchiOBHmChr6g0287611
RchiOBHmChr2g0165011	RchiOBHmChr2g0174561	RchiOBHmChr2g0169771	RchiOBHmChr5g0028051
RchiOBHmChr2g0165151	RchiOBHmChr2g0174711	RchiOBHmChr2g0169911	RchiOBHmChr1g0328481
RchiOBHmChr2g0165211	RchiOBHmChr2g0174751	RchiOBHmChr2g0170271	RchiOBHmChr2g0149341
RchiOBHmChr2g0165281	RchiOBHmChr2g0175251	RchiOBHmChr2g0170291	RchiOBHmChr1g0379981
RchiOBHmChr2g0165361	RchiOBHmChr2g0175511	RchiOBHmChr2g0170361	RchiOBHmChr7g0184361
RchiOBHmChr2g0165521	RchiOBHmChr2g0175861	RchiOBHmChr2g0170701	RchiOBHmChr6g0267391
RchiOBHmChr2g0165561	RchiOBHmChr2g0175871	RchiOBHmChr2g0170711	RchiOBHmChr4g0434371
RchiOBHmChr2g0165581	RchiOBHmChr2g0175971	RchiOBHmChr2g0170721	RchiOBHmChr5g0024031
RchiOBHmChr2g0165601	RchiOBHmChr2g0175981	RchiOBHmChr2g0170741	RchiOBHmChr2g0091071
RchiOBHmChr2g0165641	RchiOBHmChr2g0176041	RchiOBHmChr2g0170791	RchiOBHmChr6g0286851
RchiOBHmChr2g0165871	RchiOBHmChr2g0176241	RchiOBHmChr2g0170801	RchiOBHmChr2g0152561
RchiOBHmChr2g0166271	RchiOBHmChr2g0176421	RchiOBHmChr2g0170881	RchiOBHmChr5g0003721
RchiOBHmChr2g0166451	RchiOBHmChr2g0176491	RchiOBHmChr2g0170921	RchiOBHmChr3g0456731
RchiOBHmChr2g0166521	RchiOBHmChr2g0176531	RchiOBHmChr2g0171031	RchiOBHmChr4g0389431
RchiOBHmChr2g0166581	RchiOBHmChr2g0176571	RchiOBHmChr2g0171391	RchiOBHmChr2g0176471
RchiOBHmChr2g0166811	RchiOBHmChr2g0176661	RchiOBHmChr2g0171431	RchiOBHmChr6g0298001
RchiOBHmChr2g0166821	RchiOBHmChr2g0176771	RchiOBHmChr2g0171441	RchiOBHmChr1g0363201
RchiOBHmChr2g0166831	RchiOBHmChr3g0447331	RchiOBHmChr2g0171451	RchiOBHmChr1g0329361
RchiOBHmChr2g0166861	RchiOBHmChr3g0447751	RchiOBHmChr2g0171521	RchiOBHmChr1g0360031
RchiOBHmChr2g0166891	RchiOBHmChr3g0447891	RchiOBHmChr2g0171641	RchiOBHmChr3g0480401
RchiOBHmChr2g0166901	RchiOBHmChr3g0448001	RchiOBHmChr2g0171671	RchiOBHmChr5g0053871
RchiOBHmChr2g0166991	RchiOBHmChr3g0448011	RchiOBHmChr2g0171691	RchiOBHmChr3g0448281
RchiOBHmChr2g0167031	RchiOBHmChr3g0448031	RchiOBHmChr2g0171701	RchiOBHmChr5g0066991
RchiOBHmChr2g0167241	RchiOBHmChr3g0448061	RchiOBHmChr2g0171721	RchiOBHmChr3g0461021
RchiOBHmChr2g0167251	RchiOBHmChr3g0448101	RchiOBHmChr2g0171871	RchiOBHmChr3g0474431
RchiOBHmChr2g0167281	RchiOBHmChr3g0448231	RchiOBHmChr2g0172201	RchiOBHmChr6g0283881
RchiOBHmChr2g0167291	RchiOBHmChr3g0448271	RchiOBHmChr2g0172221	RchiOBHmChr3g0486811
RchiOBHmChr2g0167461	RchiOBHmChr3g0448661	RchiOBHmChr2g0172271	RchiOBHmChr4g0446131
RchiOBHmChr2g0167481	RchiOBHmChr3g0448811	RchiOBHmChr2g0172551	RchiOBHmChr5g0015421
RchiOBHmChr2g0167931	RchiOBHmChr3g0448871	RchiOBHmChr2g0172561	RchiOBHmChr5g0020071
RchiOBHmChr2g0167981	RchiOBHmChr3g0449081	RchiOBHmChr2g0172581	RchiOBHmChr6g0280461
RchiOBHmChr2g0168401	RchiOBHmChr3g0449131	RchiOBHmChr2g0172601	RchiOBHmChr4g0397611
RchiOBHmChr2g0168491	RchiOBHmChr3g0449161	RchiOBHmChr2g0172761	RchiOBHmChr4g0441641
RchiOBHmChr2g0168531	RchiOBHmChr3g0449181	RchiOBHmChr2g0172781	RchiOBHmChr4g0445621
RchiOBHmChr2g0168561	RchiOBHmChr3g0449321	RchiOBHmChr2g0172801	RchiOBHmChr4g0443851
RchiOBHmChr2g0168591	RchiOBHmChr3g0449821	RchiOBHmChr2g0172841	RchiOBHmChr7g0217401
RchiOBHmChr2g0168701	RchiOBHmChr3g0450101	RchiOBHmChr2g0172851	RchiOBHmChr4g0447041
RchiOBHmChr2g0168821	RchiOBHmChr3g0450121	RchiOBHmChr2g0173011	RchiOBHmChr3g0447651
RchiOBHmChr2g0168851	RchiOBHmChr3g0450371	RchiOBHmChr2g0173091	RchiOBHmChr1g0370371
RchiOBHmChr2g0169351	RchiOBHmChr3g0450401	RchiOBHmChr2g0173101	RchiOBHmChr7g0180091
RchiOBHmChr2g0169661	RchiOBHmChr3g0450471	RchiOBHmChr2g0173161	RchiOBHmChr1g0319721
RchiOBHmChr2g0169761	RchiOBHmChr3g0450511	RchiOBHmChr2g0173221	RchiOBHmChr6g0271541
RchiOBHmChr2g0169841	RchiOBHmChr3g0450591	RchiOBHmChr2g0173331	RchiOBHmChr2g0143301
RchiOBHmChr2g0169941	RchiOBHmChr3g0450651	RchiOBHmChr2g0173351	RchiOBHmChr3g0473611
RchiOBHmChr2g0169951	RchiOBHmChr3g0450881	RchiOBHmChr2g0173371	RchiOBHmChr2g0091431
RchiOBHmChr2g0170041	RchiOBHmChr3g0450991	RchiOBHmChr2g0173461	RchiOBHmChr2g0167381
RchiOBHmChr2g0170151	RchiOBHmChr3g0451071	RchiOBHmChr2g0173471	RchiOBHmChr4g0399451
RchiOBHmChr2g0170291	RchiOBHmChr3g0451081	RchiOBHmChr2g0173821	RchiOBHmChr6g0283421
RchiOBHmChr2g0170351	RchiOBHmChr3g0451251	RchiOBHmChr2g0174191	RchiOBHmChr2g0098611
RchiOBHmChr2g0170361	RchiOBHmChr3g0451431	RchiOBHmChr2g0174341	RchiOBHmChr2g0149061
RchiOBHmChr2g0170411	RchiOBHmChr3g0451451	RchiOBHmChr2g0174401	RchiOBHmChr2g0094141
RchiOBHmChr2g0170421	RchiOBHmChr3g0451891	RchiOBHmChr2g0174411	RchiOBHmChr2g0165561
RchiOBHmChr2g0170431	RchiOBHmChr3g0451951	RchiOBHmChr2g0174431	RchiOBHmChr5g0074011
RchiOBHmChr2g0170621	RchiOBHmChr3g0452041	RchiOBHmChr2g0174641	RchiOBHmChr1g0366221
RchiOBHmChr2g0170631	RchiOBHmChr3g0452111	RchiOBHmChr2g0174711	RchiOBHmChr6g0289151
RchiOBHmChr2g0170661	RchiOBHmChr3g0452151	RchiOBHmChr2g0174761	RchiOBHmChr5g0035161
RchiOBHmChr2g0170901	RchiOBHmChr3g0452181	RchiOBHmChr2g0174821	RchiOBHmChr3g0477431
RchiOBHmChr2g0170961	RchiOBHmChr3g0452241	RchiOBHmChr2g0174851	RchiOBHmChr6g0287941
RchiOBHmChr2g0171031	RchiOBHmChr3g0452261	RchiOBHmChr2g0175001	RchiOBHmChr4g0398621
RchiOBHmChr2g0171091	RchiOBHmChr3g0452361	RchiOBHmChr2g0175311	RchiOBHmChr4g0433941
RchiOBHmChr2g0171301	RchiOBHmChr3g0452451	RchiOBHmChr2g0175461	RchiOBHmChr4g0437631
RchiOBHmChr2g0171341	RchiOBHmChr3g0452561	RchiOBHmChr2g0175471	RchiOBHmChr6g0275741
RchiOBHmChr2g0171461	RchiOBHmChr3g0452881	RchiOBHmChr2g0175481	RchiOBHmChr2g0154851
RchiOBHmChr2g0171521	RchiOBHmChr3g0453081	RchiOBHmChr2g0175501	RchiOBHmChr6g0307171
RchiOBHmChr2g0171691	RchiOBHmChr3g0453151	RchiOBHmChr2g0175551	RchiOBHmChr7g0222151
RchiOBHmChr2g0171961	RchiOBHmChr3g0453331	RchiOBHmChr2g0175771	RchiOBHmChr3g0452341
RchiOBHmChr2g0172331	RchiOBHmChr3g0453391	RchiOBHmChr2g0175901	RchiOBHmChr2g0125411
RchiOBHmChr2g0172361	RchiOBHmChr3g0453421	RchiOBHmChr2g0175971	RchiOBHmChr5g0054901
RchiOBHmChr2g0172571	RchiOBHmChr3g0453461	RchiOBHmChr2g0175991	RchiOBHmChr2g0094231
RchiOBHmChr2g0172621	RchiOBHmChr3g0453491	RchiOBHmChr2g0176011	RchiOBHmChr2g0126401
RchiOBHmChr2g0172631	RchiOBHmChr3g0453671	RchiOBHmChr2g0176031	RchiOBHmChr7g0222281
RchiOBHmChr2g0172841	RchiOBHmChr3g0453811	RchiOBHmChr2g0176111	RchiOBHmChr5g0070951
RchiOBHmChr2g0172851	RchiOBHmChr3g0454311	RchiOBHmChr2g0176241	RchiOBHmChr7g0222311
RchiOBHmChr2g0172861	RchiOBHmChr3g0454321	RchiOBHmChr2g0176381	RchiOBHmChr5g0082811
RchiOBHmChr2g0173061	RchiOBHmChr3g0454791	RchiOBHmChr2g0176471	RchiOBHmChr2g0110721
RchiOBHmChr2g0173121	RchiOBHmChr3g0454901	RchiOBHmChr2g0176481	RchiOBHmChr4g0446831
RchiOBHmChr2g0173131	RchiOBHmChr3g0454971	RchiOBHmChr2g0176491	RchiOBHmChr6g0301831
RchiOBHmChr2g0173141	RchiOBHmChr3g0455521	RchiOBHmChr2g0176681	RchiOBHmChr3g0483811
RchiOBHmChr2g0173201	RchiOBHmChr3g0455591	RchiOBHmChr3g0447511	RchiOBHmChr1g0375671
RchiOBHmChr2g0173211	RchiOBHmChr3g0456211	RchiOBHmChr3g0447551	RchiOBHmChr2g0139151
RchiOBHmChr2g0173271	RchiOBHmChr3g0456301	RchiOBHmChr3g0447601	RchiOBHmChr2g0129931
RchiOBHmChr2g0173351	RchiOBHmChr3g0456361	RchiOBHmChr3g0447611	RchiOBHmChr2g0164761
RchiOBHmChr2g0173611	RchiOBHmChr3g0456421	RchiOBHmChr3g0447651	RchiOBHmChr1g0378181
RchiOBHmChr2g0173781	RchiOBHmChr3g0456471	RchiOBHmChr3g0447661	RchiOBHmChr2g0100351
RchiOBHmChr2g0173951	RchiOBHmChr3g0456481	RchiOBHmChr3g0447711	RchiOBHmChr4g0410621
RchiOBHmChr2g0174261	RchiOBHmChr3g0456621	RchiOBHmChr3g0447751	RchiOBHmChr6g0298411
RchiOBHmChr2g0174271	RchiOBHmChr3g0456631	RchiOBHmChr3g0447941	RchiOBHmChr4g0425791
RchiOBHmChr2g0174281	RchiOBHmChr3g0456641	RchiOBHmChr3g0448121	RchiOBHmChr5g0009081
RchiOBHmChr2g0174291	RchiOBHmChr3g0456691	RchiOBHmChr3g0448211	RchiOBHmChr2g0098621
RchiOBHmChr2g0174421	RchiOBHmChr3g0456721	RchiOBHmChr3g0448281	RchiOBHmChr2g0136481
RchiOBHmChr2g0174561	RchiOBHmChr3g0456751	RchiOBHmChr3g0448361	RchiOBHmChr1g0364021
RchiOBHmChr2g0174571	RchiOBHmChr3g0456911	RchiOBHmChr3g0448371	RchiOBHmChr1g0317311
RchiOBHmChr2g0174671	RchiOBHmChr3g0456971	RchiOBHmChr3g0448441	RchiOBHmChr6g0291431
RchiOBHmChr2g0174751	RchiOBHmChr3g0457061	RchiOBHmChr3g0448601	RchiOBHmChr2g0093061
RchiOBHmChr2g0174791	RchiOBHmChr3g0457291	RchiOBHmChr3g0448811	RchiOBHmChr2g0097841
RchiOBHmChr2g0174801	RchiOBHmChr3g0457421	RchiOBHmChr3g0448871	RchiOBHmChr4g0409611
RchiOBHmChr2g0174811	RchiOBHmChr3g0457451	RchiOBHmChr3g0448891	RchiOBHmChr2g0165551
RchiOBHmChr2g0175251	RchiOBHmChr3g0457501	RchiOBHmChr3g0448921	RchiOBHmChr4g0437971
RchiOBHmChr2g0175511	RchiOBHmChr3g0457581	RchiOBHmChr3g0449041	RchiOBHmChr7g0180701
RchiOBHmChr2g0175861	RchiOBHmChr3g0457631	RchiOBHmChr3g0449171	RchiOBHmChr6g0278081
RchiOBHmChr2g0175971	RchiOBHmChr3g0457961	RchiOBHmChr3g0449181	RchiOBHmChr5g0077091
RchiOBHmChr2g0175981	RchiOBHmChr3g0457971	RchiOBHmChr3g0449401	RchiOBHmChr1g0327321
RchiOBHmChr2g0176421	RchiOBHmChr3g0458011	RchiOBHmChr3g0449451	RchiOBHmChr7g0196521
RchiOBHmChr2g0176461	RchiOBHmChr3g0458041	RchiOBHmChr3g0449521	RchiOBHmChr7g0200261
RchiOBHmChr2g0176531	RchiOBHmChr3g0458081	RchiOBHmChr3g0449641	RchiOBHmChr4g0437181
RchiOBHmChr2g0176631	RchiOBHmChr3g0458321	RchiOBHmChr3g0450041	RchiOBHmChr6g0284831
RchiOBHmChr2g0176641	RchiOBHmChr3g0458331	RchiOBHmChr3g0450061	RchiOBHmChr7g0233021
RchiOBHmChr2g0176661	RchiOBHmChr3g0458461	RchiOBHmChr3g0450091	RchiOBHmChr1g0377861
RchiOBHmChr2g0176771	RchiOBHmChr3g0458541	RchiOBHmChr3g0450101	RchiOBHmChr7g0197481
RchiOBHmChr3g0447461	RchiOBHmChr3g0458641	RchiOBHmChr3g0450121	RchiOBHmChr5g0034601
RchiOBHmChr3g0447891	RchiOBHmChr3g0458651	RchiOBHmChr3g0450361	RchiOBHmChr1g0365661
RchiOBHmChr3g0448001	RchiOBHmChr3g0458711	RchiOBHmChr3g0450401	RchiOBHmChr2g0090491
RchiOBHmChr3g0448011	RchiOBHmChr3g0458761	RchiOBHmChr3g0450491	RchiOBHmChr4g0400141
RchiOBHmChr3g0448051	RchiOBHmChr3g0458771	RchiOBHmChr3g0450581	RchiOBHmChr5g0003031
RchiOBHmChr3g0448081	RchiOBHmChr3g0458781	RchiOBHmChr3g0450591	RchiOBHmChr5g0050611
RchiOBHmChr3g0448101	RchiOBHmChr3g0458881	RchiOBHmChr3g0450651	RchiOBHmChr7g0184831
RchiOBHmChr3g0448231	RchiOBHmChr3g0458981	RchiOBHmChr3g0450991	RchiOBHmChr3g0458931
RchiOBHmChr3g0448271	RchiOBHmChr3g0459271	RchiOBHmChr3g0451111	RchiOBHmChr5g0040941
RchiOBHmChr3g0448421	RchiOBHmChr3g0459401	RchiOBHmChr3g0451131	RchiOBHmChr5g0070341
RchiOBHmChr3g0448661	RchiOBHmChr3g0459571	RchiOBHmChr3g0451141	RchiOBHmChr3g0485061
RchiOBHmChr3g0448771	RchiOBHmChr3g0459661	RchiOBHmChr3g0451231	RchiOBHmChr7g0237231
RchiOBHmChr3g0448871	RchiOBHmChr3g0459681	RchiOBHmChr3g0451251	RchiOBHmChr7g0180961
RchiOBHmChr3g0449081	RchiOBHmChr3g0459721	RchiOBHmChr3g0451741	RchiOBHmChr4g0389031
RchiOBHmChr3g0449131	RchiOBHmChr3g0459761	RchiOBHmChr3g0452041	RchiOBHmChr3g0462561
RchiOBHmChr3g0449161	RchiOBHmChr3g0460051	RchiOBHmChr3g0452111	RchiOBHmChr7g0221961
RchiOBHmChr3g0449321	RchiOBHmChr3g0460171	RchiOBHmChr3g0452131	RchiOBHmChr5g0076411
RchiOBHmChr3g0449821	RchiOBHmChr3g0460501	RchiOBHmChr3g0452141	RchiOBHmChr5g0005011
RchiOBHmChr3g0449921	RchiOBHmChr3g0460511	RchiOBHmChr3g0452261	RchiOBHmChr2g0086421
RchiOBHmChr3g0450101	RchiOBHmChr3g0460701	RchiOBHmChr3g0452361	RchiOBHmChr4g0444511
RchiOBHmChr3g0450411	RchiOBHmChr3g0460721	RchiOBHmChr3g0452481	RchiOBHmChr5g0041511
RchiOBHmChr3g0450511	RchiOBHmChr3g0460861	RchiOBHmChr3g0452561	RchiOBHmChr2g0165171
RchiOBHmChr3g0450611	RchiOBHmChr3g0460951	RchiOBHmChr3g0452581	RchiOBHmChr5g0084121
RchiOBHmChr3g0450721	RchiOBHmChr3g0460961	RchiOBHmChr3g0452611	RchiOBHmChr6g0290971
RchiOBHmChr3g0451071	RchiOBHmChr3g0461001	RchiOBHmChr3g0452631	RchiOBHmChr7g0202151
RchiOBHmChr3g0451081	RchiOBHmChr3g0461091	RchiOBHmChr3g0452641	RchiOBHmChr4g0446671
RchiOBHmChr3g0451891	RchiOBHmChr3g0461411	RchiOBHmChr3g0452661	RchiOBHmChr3g0459151
RchiOBHmChr3g0451951	RchiOBHmChr3g0461481	RchiOBHmChr3g0452741	RchiOBHmChr1g0350721
RchiOBHmChr3g0451971	RchiOBHmChr3g0461491	RchiOBHmChr3g0452861	RchiOBHmChr5g0083421
RchiOBHmChr3g0452151	RchiOBHmChr3g0461501	RchiOBHmChr3g0453001	RchiOBHmChr6g0311391
RchiOBHmChr3g0452181	RchiOBHmChr3g0461611	RchiOBHmChr3g0453041	RchiOBHmChr6g0287811
RchiOBHmChr3g0452241	RchiOBHmChr3g0461781	RchiOBHmChr3g0453121	RchiOBHmChr4g0385921
RchiOBHmChr3g0452561	RchiOBHmChr3g0461821	RchiOBHmChr3g0453131	RchiOBHmChr7g0240331
RchiOBHmChr3g0453341	RchiOBHmChr3g0461831	RchiOBHmChr3g0453141	RchiOBHmChr1g0367871
RchiOBHmChr3g0453421	RchiOBHmChr3g0462061	RchiOBHmChr3g0453221	RchiOBHmChr4g0428121
RchiOBHmChr3g0453431	RchiOBHmChr3g0462071	RchiOBHmChr3g0453331	RchiOBHmChr5g0006831
RchiOBHmChr3g0453441	RchiOBHmChr3g0462151	RchiOBHmChr3g0453391	RchiOBHmChr4g0432241
RchiOBHmChr3g0453451	RchiOBHmChr3g0462231	RchiOBHmChr3g0453401	RchiOBHmChr2g0139581
RchiOBHmChr3g0453491	RchiOBHmChr3g0462531	RchiOBHmChr3g0453461	RchiOBHmChr5g0069511
RchiOBHmChr3g0454311	RchiOBHmChr3g0462691	RchiOBHmChr3g0453481	RchiOBHmChr5g0041141
RchiOBHmChr3g0454321	RchiOBHmChr3g0462721	RchiOBHmChr3g0453671	RchiOBHmChr7g0220221
RchiOBHmChr3g0454591	RchiOBHmChr3g0462761	RchiOBHmChr3g0453791	RchiOBHmChr5g0002391
RchiOBHmChr3g0454881	RchiOBHmChr3g0462771	RchiOBHmChr3g0454021	RchiOBHmChr5g0031851
RchiOBHmChr3g0454901	RchiOBHmChr3g0462821	RchiOBHmChr3g0454031	RchiOBHmChr5g0020701
RchiOBHmChr3g0455281	RchiOBHmChr3g0462911	RchiOBHmChr3g0454091	RchiOBHmChr4g0392581
RchiOBHmChr3g0455521	RchiOBHmChr3g0463101	RchiOBHmChr3g0454111	RchiOBHmChr4g0446851
RchiOBHmChr3g0455671	RchiOBHmChr3g0463151	RchiOBHmChr3g0454151	RchiOBHmChr4g0415001
RchiOBHmChr3g0456301	RchiOBHmChr3g0463221	RchiOBHmChr3g0454221	RchiOBHmChr3g0451171
RchiOBHmChr3g0456361	RchiOBHmChr3g0463271	RchiOBHmChr3g0454351	RchiOBHmChr1g0334651
RchiOBHmChr3g0456421	RchiOBHmChr3g0463661	RchiOBHmChr3g0454601	RchiOBHmChr3g0487391
RchiOBHmChr3g0456481	RchiOBHmChr3g0463681	RchiOBHmChr3g0454681	RchiOBHmChr5g0080321
RchiOBHmChr3g0456621	RchiOBHmChr3g0463891	RchiOBHmChr3g0454721	RchiOBHmChr6g0280781
RchiOBHmChr3g0456631	RchiOBHmChr3g0464031	RchiOBHmChr3g0454751	RchiOBHmChr7g0184341
RchiOBHmChr3g0456641	RchiOBHmChr3g0464261	RchiOBHmChr3g0454801	RchiOBHmChr5g0029531
RchiOBHmChr3g0456691	RchiOBHmChr3g0464321	RchiOBHmChr3g0455171	RchiOBHmChr1g0376651
RchiOBHmChr3g0456701	RchiOBHmChr3g0464351	RchiOBHmChr3g0455231	RchiOBHmChr2g0170921
RchiOBHmChr3g0456751	RchiOBHmChr3g0464361	RchiOBHmChr3g0455311	RchiOBHmChr6g0303921
RchiOBHmChr3g0456971	RchiOBHmChr3g0464431	RchiOBHmChr3g0455481	RchiOBHmChr7g0220511
RchiOBHmChr3g0457051	RchiOBHmChr3g0464501	RchiOBHmChr3g0455661	RchiOBHmChr5g0004791
RchiOBHmChr3g0457061	RchiOBHmChr3g0464511	RchiOBHmChr3g0455711	RchiOBHmChr3g0451211
RchiOBHmChr3g0457501	RchiOBHmChr3g0464521	RchiOBHmChr3g0455771	RchiOBHmChr2g0137891
RchiOBHmChr3g0457581	RchiOBHmChr3g0464581	RchiOBHmChr3g0455791	RchiOBHmChr4g0409961
RchiOBHmChr3g0457591	RchiOBHmChr3g0464841	RchiOBHmChr3g0456161	RchiOBHmChr6g0300511
RchiOBHmChr3g0457711	RchiOBHmChr3g0465141	RchiOBHmChr3g0456471	RchiOBHmChr5g0031631
RchiOBHmChr3g0457971	RchiOBHmChr3g0465151	RchiOBHmChr3g0456551	RchiOBHmChr6g0290901
RchiOBHmChr3g0458011	RchiOBHmChr3g0465911	RchiOBHmChr3g0456561	RchiOBHmChr6g0282531
RchiOBHmChr3g0458041	RchiOBHmChr3g0466411	RchiOBHmChr3g0456721	RchiOBHmChr6g0307851
RchiOBHmChr3g0458081	RchiOBHmChr3g0466581	RchiOBHmChr3g0456961	RchiOBHmChr2g0090021
RchiOBHmChr3g0458271	RchiOBHmChr3g0466771	RchiOBHmChr3g0456971	RchiOBHmChr5g0018721
RchiOBHmChr3g0458281	RchiOBHmChr3g0466931	RchiOBHmChr3g0456991	RchiOBHmChr5g0030051
RchiOBHmChr3g0458321	RchiOBHmChr3g0467181	RchiOBHmChr3g0457021	RchiOBHmChr5g0045631
RchiOBHmChr3g0458331	RchiOBHmChr3g0467381	RchiOBHmChr3g0457041	RchiOBHmChr3g0455361
RchiOBHmChr3g0458341	RchiOBHmChr3g0467401	RchiOBHmChr3g0457421	RchiOBHmChr1g0377041
RchiOBHmChr3g0458461	RchiOBHmChr3g0467851	RchiOBHmChr3g0457451	RchiOBHmChr4g0430601
RchiOBHmChr3g0458631	RchiOBHmChr3g0468021	RchiOBHmChr3g0457491	RchiOBHmChr6g0288761
RchiOBHmChr3g0458641	RchiOBHmChr3g0468071	RchiOBHmChr3g0457501	RchiOBHmChr6g0305801
RchiOBHmChr3g0458651	RchiOBHmChr3g0468241	RchiOBHmChr3g0457511	RchiOBHmChr1g0314491
RchiOBHmChr3g0458661	RchiOBHmChr3g0468361	RchiOBHmChr3g0457631	RchiOBHmChr5g0038281
RchiOBHmChr3g0458711	RchiOBHmChr3g0468431	RchiOBHmChr3g0457811	RchiOBHmChr1g0314231
RchiOBHmChr3g0458721	RchiOBHmChr3g0468461	RchiOBHmChr3g0457911	RchiOBHmChr4g0397991
RchiOBHmChr3g0458741	RchiOBHmChr3g0468571	RchiOBHmChr3g0457961	RchiOBHmChr5g0035531
RchiOBHmChr3g0458761	RchiOBHmChr3g0468591	RchiOBHmChr3g0458151	RchiOBHmChr6g0255681
RchiOBHmChr3g0458771	RchiOBHmChr3g0468671	RchiOBHmChr3g0458161	RchiOBHmChr4g0416171
RchiOBHmChr3g0458781	RchiOBHmChr3g0468881	RchiOBHmChr3g0458391	RchiOBHmChr1g0349651
RchiOBHmChr3g0458921	RchiOBHmChr3g0468971	RchiOBHmChr3g0458521	RchiOBHmChr3g0455171
RchiOBHmChr3g0458931	RchiOBHmChr3g0469031	RchiOBHmChr3g0458531	RchiOBHmChr4g0415441
RchiOBHmChr3g0459031	RchiOBHmChr3g0469241	RchiOBHmChr3g0458541	RchiOBHmChr1g0334711
RchiOBHmChr3g0459261	RchiOBHmChr3g0469251	RchiOBHmChr3g0458701	RchiOBHmChr4g0445191
RchiOBHmChr3g0459271	RchiOBHmChr3g0469261	RchiOBHmChr3g0458781	RchiOBHmChr6g0298851
RchiOBHmChr3g0459571	RchiOBHmChr3g0469271	RchiOBHmChr3g0458981	RchiOBHmChr3g0469061
RchiOBHmChr3g0459661	RchiOBHmChr3g0469281	RchiOBHmChr3g0459001	RchiOBHmChr2g0146181
RchiOBHmChr3g0459681	RchiOBHmChr3g0469331	RchiOBHmChr3g0459011	RchiOBHmChr2g0140741
RchiOBHmChr3g0459701	RchiOBHmChr3g0469651	RchiOBHmChr3g0459051	RchiOBHmChr1g0349141
RchiOBHmChr3g0459711	RchiOBHmChr3g0469781	RchiOBHmChr3g0459081	RchiOBHmChr3g0481981
RchiOBHmChr3g0459761	RchiOBHmChr3g0469891	RchiOBHmChr3g0459151	RchiOBHmChr3g0450101
RchiOBHmChr3g0459961	RchiOBHmChr3g0469941	RchiOBHmChr3g0459231	RchiOBHmChr1g0353011
RchiOBHmChr3g0460051	RchiOBHmChr3g0470011	RchiOBHmChr3g0459401	RchiOBHmChr4g0394711
RchiOBHmChr3g0460171	RchiOBHmChr3g0470071	RchiOBHmChr3g0459671	RchiOBHmChr3g0488871
RchiOBHmChr3g0460181	RchiOBHmChr3g0470101	RchiOBHmChr3g0459721	RchiOBHmChr2g0155581
RchiOBHmChr3g0460281	RchiOBHmChr3g0470111	RchiOBHmChr3g0459911	RchiOBHmChr2g0101251
RchiOBHmChr3g0460311	RchiOBHmChr3g0470221	RchiOBHmChr3g0460371	RchiOBHmChr6g0270311
RchiOBHmChr3g0460501	RchiOBHmChr3g0470231	RchiOBHmChr3g0460421	RchiOBHmChr7g0209131
RchiOBHmChr3g0460861	RchiOBHmChr3g0470261	RchiOBHmChr3g0460431	RchiOBHmChr7g0221821
RchiOBHmChr3g0460881	RchiOBHmChr3g0470271	RchiOBHmChr3g0460441	RchiOBHmChr6g0301551
RchiOBHmChr3g0460951	RchiOBHmChr3g0470281	RchiOBHmChr3g0460501	RchiOBHmChr6g0270521
RchiOBHmChr3g0460961	RchiOBHmChr3g0470311	RchiOBHmChr3g0460511	RchiOBHmChr6g0301841
RchiOBHmChr3g0461091	RchiOBHmChr3g0470531	RchiOBHmChr3g0460701	RchiOBHmChr1g0375131
RchiOBHmChr3g0461371	RchiOBHmChr3g0470591	RchiOBHmChr3g0460861	RchiOBHmChr7g0230191
RchiOBHmChr3g0461411	RchiOBHmChr3g0470691	RchiOBHmChr3g0460961	RchiOBHmChr3g0469641
RchiOBHmChr3g0461481	RchiOBHmChr3g0470831	RchiOBHmChr3g0461001	RchiOBHmChr4g0445581
RchiOBHmChr3g0461491	RchiOBHmChr3g0470901	RchiOBHmChr3g0461021	RchiOBHmChr4g0430071
RchiOBHmChr3g0461501	RchiOBHmChr3g0470911	RchiOBHmChr3g0461091	RchiOBHmChr4g0397301
RchiOBHmChr3g0461531	RchiOBHmChr3g0470921	RchiOBHmChr3g0461131	RchiOBHmChr6g0265151
RchiOBHmChr3g0461541	RchiOBHmChr3g0470971	RchiOBHmChr3g0461481	RchiOBHmChr2g0100961
RchiOBHmChr3g0461611	RchiOBHmChr3g0470981	RchiOBHmChr3g0461561	RchiOBHmChr5g0021241
RchiOBHmChr3g0461781	RchiOBHmChr3g0471011	RchiOBHmChr3g0461601	RchiOBHmChr4g0440331
RchiOBHmChr3g0461821	RchiOBHmChr3g0471341	RchiOBHmChr3g0461711	RchiOBHmChr6g0304391
RchiOBHmChr3g0461831	RchiOBHmChr3g0471361	RchiOBHmChr3g0461781	RchiOBHmChr6g0274421
RchiOBHmChr3g0461981	RchiOBHmChr3g0471371	RchiOBHmChr3g0462181	RchiOBHmChr3g0496111
RchiOBHmChr3g0462061	RchiOBHmChr3g0471401	RchiOBHmChr3g0462231	RchiOBHmChr4g0443601
RchiOBHmChr3g0462071	RchiOBHmChr3g0471451	RchiOBHmChr3g0462271	RchiOBHmChr1g0373931
RchiOBHmChr3g0462151	RchiOBHmChr3g0471661	RchiOBHmChr3g0462551	RchiOBHmChr6g0294011
RchiOBHmChr3g0462161	RchiOBHmChr3g0472101	RchiOBHmChr3g0462561	RchiOBHmChr1g0359301
RchiOBHmChr3g0462371	RchiOBHmChr3g0472171	RchiOBHmChr3g0462631	RchiOBHmChr5g0050781
RchiOBHmChr3g0462391	RchiOBHmChr3g0472181	RchiOBHmChr3g0462751	RchiOBHmChr5g0030291
RchiOBHmChr3g0462401	RchiOBHmChr3g0472201	RchiOBHmChr3g0462771	RchiOBHmChr7g0190901
RchiOBHmChr3g0462411	RchiOBHmChr3g0472211	RchiOBHmChr3g0462801	RchiOBHmChr2g0134291
RchiOBHmChr3g0462421	RchiOBHmChr3g0472251	RchiOBHmChr3g0462821	RchiOBHmChr5g0018011
RchiOBHmChr3g0462491	RchiOBHmChr3g0472331	RchiOBHmChr3g0463071	RchiOBHmChr6g0267821
RchiOBHmChr3g0462531	RchiOBHmChr3g0472451	RchiOBHmChr3g0463111	RchiOBHmChr7g0231531
RchiOBHmChr3g0462591	RchiOBHmChr3g0472571	RchiOBHmChr3g0463151	RchiOBHmChr7g0207751
RchiOBHmChr3g0462711	RchiOBHmChr3g0472841	RchiOBHmChr3g0463171	RchiOBHmChr7g0177071
RchiOBHmChr3g0462761	RchiOBHmChr3g0472891	RchiOBHmChr3g0463231	RchiOBHmChr2g0102001
RchiOBHmChr3g0462771	RchiOBHmChr3g0472961	RchiOBHmChr3g0463251	RchiOBHmChr5g0023411
RchiOBHmChr3g0462871	RchiOBHmChr3g0473441	RchiOBHmChr3g0463311	RchiOBHmChr7g0183361
RchiOBHmChr3g0462891	RchiOBHmChr3g0473451	RchiOBHmChr3g0463821	RchiOBHmChr6g0258201
RchiOBHmChr3g0463101	RchiOBHmChr3g0473461	RchiOBHmChr3g0464031	RchiOBHmChr6g0298801
RchiOBHmChr3g0463131	RchiOBHmChr3g0473581	RchiOBHmChr3g0464041	RchiOBHmChr3g0468171
RchiOBHmChr3g0463151	RchiOBHmChr3g0473661	RchiOBHmChr3g0464071	RchiOBHmChr6g0298621
RchiOBHmChr3g0463161	RchiOBHmChr3g0473671	RchiOBHmChr3g0464131	RchiOBHmChr2g0117911
RchiOBHmChr3g0463221	RchiOBHmChr3g0473821	RchiOBHmChr3g0464321	RchiOBHmChr3g0469981
RchiOBHmChr3g0463271	RchiOBHmChr3g0474111	RchiOBHmChr3g0464351	RchiOBHmChr1g0384121
RchiOBHmChr3g0463301	RchiOBHmChr3g0474871	RchiOBHmChr3g0464361	RchiOBHmChr5g0006811
RchiOBHmChr3g0463471	RchiOBHmChr3g0474931	RchiOBHmChr3g0464501	RchiOBHmChr1g0318591
RchiOBHmChr3g0463521	RchiOBHmChr3g0475131	RchiOBHmChr3g0464511	RchiOBHmChr1g0322001
RchiOBHmChr3g0463551	RchiOBHmChr3g0475261	RchiOBHmChr3g0464641	RchiOBHmChr5g0000411
RchiOBHmChr3g0463661	RchiOBHmChr3g0475271	RchiOBHmChr3g0464661	RchiOBHmChr7g0229421
RchiOBHmChr3g0463681	RchiOBHmChr3g0475331	RchiOBHmChr3g0464691	RchiOBHmChr3g0461561
RchiOBHmChr3g0463761	RchiOBHmChr3g0475631	RchiOBHmChr3g0464731	RchiOBHmChr7g0190211
RchiOBHmChr3g0463801	RchiOBHmChr3g0475661	RchiOBHmChr3g0464831	RchiOBHmChr5g0026371
RchiOBHmChr3g0463891	RchiOBHmChr3g0475671	RchiOBHmChr3g0465061	RchiOBHmChr7g0203171
RchiOBHmChr3g0464061	RchiOBHmChr3g0475681	RchiOBHmChr3g0465111	RchiOBHmChr2g0091361
RchiOBHmChr3g0464101	RchiOBHmChr3g0475811	RchiOBHmChr3g0465131	RchiOBHmChr3g0472081
RchiOBHmChr3g0464261	RchiOBHmChr3g0475931	RchiOBHmChr3g0465141	RchiOBHmChr5g0018171
RchiOBHmChr3g0464331	RchiOBHmChr3g0475941	RchiOBHmChr3g0465351	RchiOBHmChr5g0052651
RchiOBHmChr3g0464351	RchiOBHmChr3g0475961	RchiOBHmChr3g0465361	RchiOBHmChr6g0296801
RchiOBHmChr3g0464401	RchiOBHmChr3g0476321	RchiOBHmChr3g0465741	RchiOBHmChr6g0268031
RchiOBHmChr3g0464411	RchiOBHmChr3g0476521	RchiOBHmChr3g0465911	RchiOBHmChr3g0470981
RchiOBHmChr3g0464591	RchiOBHmChr3g0476531	RchiOBHmChr3g0465931	RchiOBHmChr5g0019011
RchiOBHmChr3g0464921	RchiOBHmChr3g0476541	RchiOBHmChr3g0465991	RchiOBHmChr3g0450341
RchiOBHmChr3g0465031	RchiOBHmChr3g0476551	RchiOBHmChr3g0466041	RchiOBHmChr6g0284901
RchiOBHmChr3g0465041	RchiOBHmChr3g0476661	RchiOBHmChr3g0466331	RchiOBHmChr1g0340411
RchiOBHmChr3g0465151	RchiOBHmChr3g0476671	RchiOBHmChr3g0466361	RchiOBHmChr2g0099391
RchiOBHmChr3g0465781	RchiOBHmChr3g0476991	RchiOBHmChr3g0466561	RchiOBHmChr2g0130711
RchiOBHmChr3g0466051	RchiOBHmChr3g0477181	RchiOBHmChr3g0466621	RchiOBHmChr2g0124231
RchiOBHmChr3g0466201	RchiOBHmChr3g0477451	RchiOBHmChr3g0466661	RchiOBHmChr7g0178631
RchiOBHmChr3g0466271	RchiOBHmChr3g0477541	RchiOBHmChr3g0466821	RchiOBHmChr6g0259331
RchiOBHmChr3g0466411	RchiOBHmChr3g0477671	RchiOBHmChr3g0467041	RchiOBHmChr5g0018141
RchiOBHmChr3g0466461	RchiOBHmChr3g0478001	RchiOBHmChr3g0467181	RchiOBHmChr7g0195021
RchiOBHmChr3g0466771	RchiOBHmChr3g0478441	RchiOBHmChr3g0467261	RchiOBHmChr1g0330291
RchiOBHmChr3g0466801	RchiOBHmChr3g0478661	RchiOBHmChr3g0467271	RchiOBHmChr6g0292231
RchiOBHmChr3g0466931	RchiOBHmChr3g0478681	RchiOBHmChr3g0467381	RchiOBHmChr6g0264851
RchiOBHmChr3g0466961	RchiOBHmChr3g0478781	RchiOBHmChr3g0467391	RchiOBHmChr2g0103301
RchiOBHmChr3g0467161	RchiOBHmChr3g0478961	RchiOBHmChr3g0467571	RchiOBHmChr3g0486481
RchiOBHmChr3g0467221	RchiOBHmChr3g0479301	RchiOBHmChr3g0467611	RchiOBHmChr7g0241841
RchiOBHmChr3g0467401	RchiOBHmChr3g0479621	RchiOBHmChr3g0467721	RchiOBHmChr4g0388551
RchiOBHmChr3g0467561	RchiOBHmChr3g0479661	RchiOBHmChr3g0467901	RchiOBHmChr4g0419101
RchiOBHmChr3g0467691	RchiOBHmChr3g0479761	RchiOBHmChr3g0467981	RchiOBHmChr7g0189291
RchiOBHmChr3g0467811	RchiOBHmChr3g0479831	RchiOBHmChr3g0468011	RchiOBHmChr7g0235801
RchiOBHmChr3g0467961	RchiOBHmChr3g0479871	RchiOBHmChr3g0468021	RchiOBHmChr6g0302071
RchiOBHmChr3g0468001	RchiOBHmChr3g0479971	RchiOBHmChr3g0468051	RchiOBHmChr5g0062881
RchiOBHmChr3g0468101	RchiOBHmChr3g0480001	RchiOBHmChr3g0468061	RchiOBHmChr5g0003171
RchiOBHmChr3g0468261	RchiOBHmChr3g0480031	RchiOBHmChr3g0468071	RchiOBHmChr6g0270681
RchiOBHmChr3g0468281	RchiOBHmChr3g0480401	RchiOBHmChr3g0468091	RchiOBHmChr4g0392611
RchiOBHmChr3g0468361	RchiOBHmChr3g0480551	RchiOBHmChr3g0468151	RchiOBHmChr1g0354851
RchiOBHmChr3g0468431	RchiOBHmChr3g0480621	RchiOBHmChr3g0468171	RchiOBHmChr4g0433431
RchiOBHmChr3g0468461	RchiOBHmChr3g0480761	RchiOBHmChr3g0468291	RchiOBHmChr3g0447831
RchiOBHmChr3g0468521	RchiOBHmChr3g0480971	RchiOBHmChr3g0468421	RchiOBHmChr1g0332731
RchiOBHmChr3g0468921	RchiOBHmChr3g0480981	RchiOBHmChr3g0468471	RchiOBHmChr3g0490891
RchiOBHmChr3g0468971	RchiOBHmChr3g0481021	RchiOBHmChr3g0468571	RchiOBHmChr4g0415871
RchiOBHmChr3g0469011	RchiOBHmChr3g0481191	RchiOBHmChr3g0468791	RchiOBHmChr6g0254231
RchiOBHmChr3g0469031	RchiOBHmChr3g0481351	RchiOBHmChr3g0468881	RchiOBHmChr5g0000001
RchiOBHmChr3g0469091	RchiOBHmChr3g0481371	RchiOBHmChr3g0468941	RchiOBHmChr7g0223871
RchiOBHmChr3g0469101	RchiOBHmChr3g0481381	RchiOBHmChr3g0468951	RchiOBHmChr7g0213451
RchiOBHmChr3g0469241	RchiOBHmChr3g0481391	RchiOBHmChr3g0468961	RchiOBHmChr5g0044101
RchiOBHmChr3g0469251	RchiOBHmChr3g0481441	RchiOBHmChr3g0469061	RchiOBHmChr6g0303651
RchiOBHmChr3g0469261	RchiOBHmChr3g0481461	RchiOBHmChr3g0469081	RchiOBHmChr3g0487461
RchiOBHmChr3g0469271	RchiOBHmChr3g0481501	RchiOBHmChr3g0469391	RchiOBHmChr7g0214461
RchiOBHmChr3g0469281	RchiOBHmChr3g0481541	RchiOBHmChr3g0469501	RchiOBHmChr7g0204401
RchiOBHmChr3g0469331	RchiOBHmChr3g0481761	RchiOBHmChr3g0469541	RchiOBHmChr6g0278121
RchiOBHmChr3g0469341	RchiOBHmChr3g0481981	RchiOBHmChr3g0469581	RchiOBHmChr5g0036991
RchiOBHmChr3g0469651	RchiOBHmChr3g0482021	RchiOBHmChr3g0469771	RchiOBHmChr3g0479191
RchiOBHmChr3g0469721	RchiOBHmChr3g0482151	RchiOBHmChr3g0469981	RchiOBHmChr5g0003881
RchiOBHmChr3g0469781	RchiOBHmChr3g0482181	RchiOBHmChr3g0470001	RchiOBHmChr4g0446191
RchiOBHmChr3g0469811	RchiOBHmChr3g0482341	RchiOBHmChr3g0470011	RchiOBHmChr5g0064421
RchiOBHmChr3g0469821	RchiOBHmChr3g0482581	RchiOBHmChr3g0470041	RchiOBHmChr2g0122561
RchiOBHmChr3g0469891	RchiOBHmChr3g0482741	RchiOBHmChr3g0470071	RchiOBHmChr6g0254151
RchiOBHmChr3g0469901	RchiOBHmChr3g0483081	RchiOBHmChr3g0470101	RchiOBHmChr3g0451331
RchiOBHmChr3g0470011	RchiOBHmChr3g0483201	RchiOBHmChr3g0470111	RchiOBHmChr2g0140761
RchiOBHmChr3g0470071	RchiOBHmChr3g0483281	RchiOBHmChr3g0470151	RchiOBHmChr6g0276171
RchiOBHmChr3g0470101	RchiOBHmChr3g0483301	RchiOBHmChr3g0470231	RchiOBHmChr5g0006701
RchiOBHmChr3g0470221	RchiOBHmChr3g0483421	RchiOBHmChr3g0470271	RchiOBHmChr4g0432751
RchiOBHmChr3g0470231	RchiOBHmChr3g0483561	RchiOBHmChr3g0470301	RchiOBHmChr2g0137721
RchiOBHmChr3g0470261	RchiOBHmChr3g0483671	RchiOBHmChr3g0470421	RchiOBHmChr5g0010741
RchiOBHmChr3g0470281	RchiOBHmChr3g0483941	RchiOBHmChr3g0470431	RchiOBHmChr5g0032731
RchiOBHmChr3g0470311	RchiOBHmChr3g0484051	RchiOBHmChr3g0470511	RchiOBHmChr2g0088401
RchiOBHmChr3g0470361	RchiOBHmChr3g0484131	RchiOBHmChr3g0470591	RchiOBHmChr5g0023361
RchiOBHmChr3g0470411	RchiOBHmChr3g0484141	RchiOBHmChr3g0470611	RchiOBHmChr6g0262871
RchiOBHmChr3g0470531	RchiOBHmChr3g0484161	RchiOBHmChr3g0470691	RchiOBHmChr5g0050321
RchiOBHmChr3g0470591	RchiOBHmChr3g0484171	RchiOBHmChr3g0470841	RchiOBHmChr5g0028481
RchiOBHmChr3g0470691	RchiOBHmChr3g0484231	RchiOBHmChr3g0470901	RchiOBHmChr2g0086411
RchiOBHmChr3g0470831	RchiOBHmChr3g0484271	RchiOBHmChr3g0470921	RchiOBHmChr2g0158561
RchiOBHmChr3g0470911	RchiOBHmChr3g0484281	RchiOBHmChr3g0470981	RchiOBHmChr4g0401361
RchiOBHmChr3g0471291	RchiOBHmChr3g0484381	RchiOBHmChr3g0471011	RchiOBHmChr2g0128211
RchiOBHmChr3g0471341	RchiOBHmChr3g0484461	RchiOBHmChr3g0471401	RchiOBHmChr4g0422161
RchiOBHmChr3g0471361	RchiOBHmChr3g0484551	RchiOBHmChr3g0471501	RchiOBHmChr3g0473881
RchiOBHmChr3g0471371	RchiOBHmChr3g0484571	RchiOBHmChr3g0471581	RchiOBHmChr1g0339771
RchiOBHmChr3g0471401	RchiOBHmChr3g0484651	RchiOBHmChr3g0471591	RchiOBHmChr2g0169151
RchiOBHmChr3g0471451	RchiOBHmChr3g0484661	RchiOBHmChr3g0471681	RchiOBHmChr6g0299861
RchiOBHmChr3g0471661	RchiOBHmChr3g0484691	RchiOBHmChr3g0471701	RchiOBHmChr2g0169721
RchiOBHmChr3g0471771	RchiOBHmChr3g0484761	RchiOBHmChr3g0471971	RchiOBHmChr5g0084031
RchiOBHmChr3g0472211	RchiOBHmChr3g0484991	RchiOBHmChr3g0472021	RchiOBHmChr7g0178231
RchiOBHmChr3g0472251	RchiOBHmChr3g0485051	RchiOBHmChr3g0472081	RchiOBHmChr2g0108561
RchiOBHmChr3g0472571	RchiOBHmChr3g0485391	RchiOBHmChr3g0472151	RchiOBHmChr7g0219451
RchiOBHmChr3g0472841	RchiOBHmChr3g0485421	RchiOBHmChr3g0472181	RchiOBHmChr1g0356601
RchiOBHmChr3g0472851	RchiOBHmChr3g0485561	RchiOBHmChr3g0472201	RchiOBHmChr6g0305151
RchiOBHmChr3g0472891	RchiOBHmChr3g0485681	RchiOBHmChr3g0472331	RchiOBHmChr1g0320601
RchiOBHmChr3g0472961	RchiOBHmChr3g0486111	RchiOBHmChr3g0472431	RchiOBHmChr5g0070611
RchiOBHmChr3g0473441	RchiOBHmChr3g0486291	RchiOBHmChr3g0472441	RchiOBHmChr5g0040321
RchiOBHmChr3g0473451	RchiOBHmChr3g0486391	RchiOBHmChr3g0472451	RchiOBHmChr7g0195431
RchiOBHmChr3g0473461	RchiOBHmChr3g0486401	RchiOBHmChr3g0472541	RchiOBHmChr6g0264531
RchiOBHmChr3g0473581	RchiOBHmChr3g0486541	RchiOBHmChr3g0472921	RchiOBHmChr7g0186541
RchiOBHmChr3g0473661	RchiOBHmChr3g0486861	RchiOBHmChr3g0472981	RchiOBHmChr1g0355211
RchiOBHmChr3g0473671	RchiOBHmChr3g0486881	RchiOBHmChr3g0473031	RchiOBHmChr1g0324311
RchiOBHmChr3g0474871	RchiOBHmChr3g0487121	RchiOBHmChr3g0473201	RchiOBHmChr6g0259611
RchiOBHmChr3g0474931	RchiOBHmChr3g0487231	RchiOBHmChr3g0473441	RchiOBHmChr1g0351131
RchiOBHmChr3g0475101	RchiOBHmChr3g0487351	RchiOBHmChr3g0473451	RchiOBHmChr5g0020621
RchiOBHmChr3g0475131	RchiOBHmChr3g0487681	RchiOBHmChr3g0473461	RchiOBHmChr4g0413741
RchiOBHmChr3g0475261	RchiOBHmChr3g0487711	RchiOBHmChr3g0473561	RchiOBHmChr1g0317361
RchiOBHmChr3g0475271	RchiOBHmChr3g0487811	RchiOBHmChr3g0473611	RchiOBHmChr5g0080811
RchiOBHmChr3g0475281	RchiOBHmChr3g0487881	RchiOBHmChr3g0473651	RchiOBHmChr2g0169291
RchiOBHmChr3g0475331	RchiOBHmChr3g0487941	RchiOBHmChr3g0473821	RchiOBHmChr1g0372761
RchiOBHmChr3g0475661	RchiOBHmChr3g0488531	RchiOBHmChr3g0473891	RchiOBHmChr1g0329211
RchiOBHmChr3g0475681	RchiOBHmChr3g0488561	RchiOBHmChr3g0473901	RchiOBHmChr7g0180031
RchiOBHmChr3g0475931	RchiOBHmChr3g0488611	RchiOBHmChr3g0473911	RchiOBHmChr1g0364651
RchiOBHmChr3g0475941	RchiOBHmChr3g0488671	RchiOBHmChr3g0474241	RchiOBHmChr2g0160351
RchiOBHmChr3g0475961	RchiOBHmChr3g0488741	RchiOBHmChr3g0474271	RchiOBHmChr3g0492321
RchiOBHmChr3g0476061	RchiOBHmChr3g0490211	RchiOBHmChr3g0474341	RchiOBHmChr6g0251041
RchiOBHmChr3g0476251	RchiOBHmChr3g0490221	RchiOBHmChr3g0474431	RchiOBHmChr3g0477331
RchiOBHmChr3g0476321	RchiOBHmChr3g0490231	RchiOBHmChr3g0474551	RchiOBHmChr4g0405171
RchiOBHmChr3g0476361	RchiOBHmChr3g0490721	RchiOBHmChr3g0474691	RchiOBHmChr4g0401021
RchiOBHmChr3g0476521	RchiOBHmChr3g0490751	RchiOBHmChr3g0474711	RchiOBHmChr2g0158731
RchiOBHmChr3g0476531	RchiOBHmChr3g0490761	RchiOBHmChr3g0474801	RchiOBHmChr1g0333831
RchiOBHmChr3g0476541	RchiOBHmChr3g0490771	RchiOBHmChr3g0474811	RchiOBHmChr5g0083621
RchiOBHmChr3g0476551	RchiOBHmChr3g0490791	RchiOBHmChr3g0474821	RchiOBHmChr7g0189071
RchiOBHmChr3g0476661	RchiOBHmChr3g0490951	RchiOBHmChr3g0474861	RchiOBHmChr6g0307501
RchiOBHmChr3g0476671	RchiOBHmChr3g0491011	RchiOBHmChr3g0474911	RchiOBHmChr6g0302441
RchiOBHmChr3g0477361	RchiOBHmChr3g0491651	RchiOBHmChr3g0475001	RchiOBHmChr2g0100731
RchiOBHmChr3g0477451	RchiOBHmChr3g0491701	RchiOBHmChr3g0475031	RchiOBHmChr2g0115551
RchiOBHmChr3g0477711	RchiOBHmChr3g0492061	RchiOBHmChr3g0475121	RchiOBHmChr4g0405271
RchiOBHmChr3g0477721	RchiOBHmChr3g0492391	RchiOBHmChr3g0475181	RchiOBHmChr4g0437951
RchiOBHmChr3g0478001	RchiOBHmChr3g0492421	RchiOBHmChr3g0475661	RchiOBHmChr2g0143501
RchiOBHmChr3g0478011	RchiOBHmChr3g0492431	RchiOBHmChr3g0475811	RchiOBHmChr5g0047861
RchiOBHmChr3g0478041	RchiOBHmChr3g0492481	RchiOBHmChr3g0476141	RchiOBHmChr1g0381511
RchiOBHmChr3g0478081	RchiOBHmChr3g0492501	RchiOBHmChr3g0476321	RchiOBHmChr5g0041531
RchiOBHmChr3g0478391	RchiOBHmChr3g0492971	RchiOBHmChr3g0476441	RchiOBHmChr5g0077521
RchiOBHmChr3g0478411	RchiOBHmChr3g0493181	RchiOBHmChr3g0476661	RchiOBHmChr5g0014571
RchiOBHmChr3g0478671	RchiOBHmChr3g0493331	RchiOBHmChr3g0476751	RchiOBHmChr3g0472171
RchiOBHmChr3g0478681	RchiOBHmChr3g0493541	RchiOBHmChr3g0476781	RchiOBHmChr3g0478411
RchiOBHmChr3g0478781	RchiOBHmChr3g0493731	RchiOBHmChr3g0476881	RchiOBHmChr5g0046091
RchiOBHmChr3g0478791	RchiOBHmChr3g0494021	RchiOBHmChr3g0477321	RchiOBHmChr2g0171531
RchiOBHmChr3g0478961	RchiOBHmChr3g0494041	RchiOBHmChr3g0477541	RchiOBHmChr7g0227761
RchiOBHmChr3g0479641	RchiOBHmChr3g0494081	RchiOBHmChr3g0477611	RchiOBHmChr1g0351741
RchiOBHmChr3g0479651	RchiOBHmChr3g0494401	RchiOBHmChr3g0477701	RchiOBHmChr1g0329041
RchiOBHmChr3g0479741	RchiOBHmChr3g0494561	RchiOBHmChr3g0477891	RchiOBHmChr4g0414141
RchiOBHmChr3g0479881	RchiOBHmChr3g0494851	RchiOBHmChr3g0477901	RchiOBHmChr2g0127311
RchiOBHmChr3g0479971	RchiOBHmChr3g0494871	RchiOBHmChr3g0477981	RchiOBHmChr4g0431881
RchiOBHmChr3g0480001	RchiOBHmChr3g0494971	RchiOBHmChr3g0478441	RchiOBHmChr6g0294931
RchiOBHmChr3g0480031	RchiOBHmChr3g0495021	RchiOBHmChr3g0478661	RchiOBHmChr3g0470651
RchiOBHmChr3g0480401	RchiOBHmChr3g0495121	RchiOBHmChr3g0478741	RchiOBHmChr6g0302581
RchiOBHmChr3g0480551	RchiOBHmChr3g0495261	RchiOBHmChr3g0478831	RchiOBHmChr1g0361501
RchiOBHmChr3g0480621	RchiOBHmChr3g0495491	RchiOBHmChr3g0478901	RchiOBHmChr1g0363071
RchiOBHmChr3g0480801	RchiOBHmChr3g0495531	RchiOBHmChr3g0478971	RchiOBHmChr6g0307721
RchiOBHmChr3g0480911	RchiOBHmChr3g0495631	RchiOBHmChr3g0479271	RchiOBHmChr1g0382411
RchiOBHmChr3g0480971	RchiOBHmChr3g0495951	RchiOBHmChr3g0479301	RchiOBHmChr6g0301021
RchiOBHmChr3g0480981	RchiOBHmChr3g0495961	RchiOBHmChr3g0479621	RchiOBHmChr6g0301181
RchiOBHmChr3g0481131	RchiOBHmChr3g0496021	RchiOBHmChr3g0479661	RchiOBHmChr6g0311181
RchiOBHmChr3g0481141	RchiOBHmChr3g0496211	RchiOBHmChr3g0479851	RchiOBHmChr3g0480691
RchiOBHmChr3g0481271	RchiOBHmChr3g0496791	RchiOBHmChr3g0479871	RchiOBHmChr2g0165201
RchiOBHmChr3g0481371	RchiOBHmChr3g0496811	RchiOBHmChr3g0480131	RchiOBHmChr3g0483141
RchiOBHmChr3g0481381	RchiOBHmChr3g0496821	RchiOBHmChr3g0480221	RchiOBHmChr3g0470691
RchiOBHmChr3g0481391	RchiOBHmChr3g0496831	RchiOBHmChr3g0480371	RchiOBHmChr1g0323221
RchiOBHmChr3g0481461	RchiOBHmChr3g0497081	RchiOBHmChr3g0480621	RchiOBHmChr5g0075731
RchiOBHmChr3g0481501	RchiOBHmChr3g0497191	RchiOBHmChr3g0480691	RchiOBHmChr6g0284191
RchiOBHmChr3g0481541	RchiOBHmChr3g0497211	RchiOBHmChr3g0480761	RchiOBHmChr6g0285471
RchiOBHmChr3g0481871	RchiOBHmChr3g0497241	RchiOBHmChr3g0480771	RchiOBHmChr6g0306241
RchiOBHmChr3g0481981	RchiOBHmChr3g0497411	RchiOBHmChr3g0481021	RchiOBHmChr5g0073901
RchiOBHmChr3g0482021	RchiOBHmChr3g0497471	RchiOBHmChr3g0481191	RchiOBHmChr1g0370181
RchiOBHmChr3g0482181	RchiOBHmChr3g0497491	RchiOBHmChr3g0481241	RchiOBHmChr5g0055961
RchiOBHmChr3g0482361	RchiOBHmChr4g0385141	RchiOBHmChr3g0481351	RchiOBHmChr2g0164921
RchiOBHmChr3g0482581	RchiOBHmChr4g0385421	RchiOBHmChr3g0481441	RchiOBHmChr5g0008731
RchiOBHmChr3g0483041	RchiOBHmChr4g0385831	RchiOBHmChr3g0481521	RchiOBHmChr5g0055771
RchiOBHmChr3g0483191	RchiOBHmChr4g0385881	RchiOBHmChr3g0481621	RchiOBHmChr1g0343601
RchiOBHmChr3g0483201	RchiOBHmChr4g0386021	RchiOBHmChr3g0481761	RchiOBHmChr2g0133351
RchiOBHmChr3g0483281	RchiOBHmChr4g0387351	RchiOBHmChr3g0482341	RchiOBHmChr4g0395391
RchiOBHmChr3g0483301	RchiOBHmChr4g0387511	RchiOBHmChr3g0482381	RchiOBHmChr5g0034621
RchiOBHmChr3g0483671	RchiOBHmChr4g0387631	RchiOBHmChr3g0482541	RchiOBHmChr3g0475841
RchiOBHmChr3g0483941	RchiOBHmChr4g0387761	RchiOBHmChr3g0482611	RchiOBHmChr6g0257731
RchiOBHmChr3g0484261	RchiOBHmChr4g0388261	RchiOBHmChr3g0482651	RchiOBHmChr5g0023171
RchiOBHmChr3g0484271	RchiOBHmChr4g0388611	RchiOBHmChr3g0482741	RchiOBHmChr6g0304011
RchiOBHmChr3g0484281	RchiOBHmChr4g0388841	RchiOBHmChr3g0482961	RchiOBHmChr2g0158571
RchiOBHmChr3g0484321	RchiOBHmChr4g0388951	RchiOBHmChr3g0483011	RchiOBHmChr4g0408211
RchiOBHmChr3g0484551	RchiOBHmChr4g0389611	RchiOBHmChr3g0483111	RchiOBHmChr2g0134891
RchiOBHmChr3g0484691	RchiOBHmChr4g0389621	RchiOBHmChr3g0483141	RchiOBHmChr5g0051211
RchiOBHmChr3g0484761	RchiOBHmChr4g0389641	RchiOBHmChr3g0483151	RchiOBHmChr2g0173461
RchiOBHmChr3g0484991	RchiOBHmChr4g0389821	RchiOBHmChr3g0483381	RchiOBHmChr7g0188181
RchiOBHmChr3g0485051	RchiOBHmChr4g0389831	RchiOBHmChr3g0483421	RchiOBHmChr5g0000441
RchiOBHmChr3g0485201	RchiOBHmChr4g0389891	RchiOBHmChr3g0483471	RchiOBHmChr2g0141031
RchiOBHmChr3g0485391	RchiOBHmChr4g0390301	RchiOBHmChr3g0483481	RchiOBHmChr5g0003601
RchiOBHmChr3g0485421	RchiOBHmChr4g0390331	RchiOBHmChr3g0483561	RchiOBHmChr7g0212921
RchiOBHmChr3g0485561	RchiOBHmChr4g0390391	RchiOBHmChr3g0483891	RchiOBHmChr5g0065111
RchiOBHmChr3g0485571	RchiOBHmChr4g0390891	RchiOBHmChr3g0484051	RchiOBHmChr4g0412511
RchiOBHmChr3g0485631	RchiOBHmChr4g0390971	RchiOBHmChr3g0484141	RchiOBHmChr1g0368631
RchiOBHmChr3g0486001	RchiOBHmChr4g0391171	RchiOBHmChr3g0484161	RchiOBHmChr7g0213061
RchiOBHmChr3g0486391	RchiOBHmChr4g0391281	RchiOBHmChr3g0484171	RchiOBHmChr6g0299361
RchiOBHmChr3g0486541	RchiOBHmChr4g0391381	RchiOBHmChr3g0484231	RchiOBHmChr2g0169441
RchiOBHmChr3g0486721	RchiOBHmChr4g0391421	RchiOBHmChr3g0484361	RchiOBHmChr1g0348581
RchiOBHmChr3g0486861	RchiOBHmChr4g0391431	RchiOBHmChr3g0484371	RchiOBHmChr3g0487431
RchiOBHmChr3g0486881	RchiOBHmChr4g0391641	RchiOBHmChr3g0484461	RchiOBHmChr2g0105571
RchiOBHmChr3g0487231	RchiOBHmChr4g0391651	RchiOBHmChr3g0484531	RchiOBHmChr3g0465011
RchiOBHmChr3g0487331	RchiOBHmChr4g0391661	RchiOBHmChr3g0484571	RchiOBHmChr3g0468881
RchiOBHmChr3g0487711	RchiOBHmChr4g0392031	RchiOBHmChr3g0484591	RchiOBHmChr3g0454091
RchiOBHmChr3g0487811	RchiOBHmChr4g0392071	RchiOBHmChr3g0484651	RchiOBHmChr5g0035361
RchiOBHmChr3g0487881	RchiOBHmChr4g0392081	RchiOBHmChr3g0484661	RchiOBHmChr5g0035571
RchiOBHmChr3g0487941	RchiOBHmChr4g0392091	RchiOBHmChr3g0484691	RchiOBHmChr2g0152481
RchiOBHmChr3g0488561	RchiOBHmChr4g0392311	RchiOBHmChr3g0484701	RchiOBHmChr5g0018641
RchiOBHmChr3g0488611	RchiOBHmChr4g0392341	RchiOBHmChr3g0484711	RchiOBHmChr6g0311161
RchiOBHmChr3g0488711	RchiOBHmChr4g0392411	RchiOBHmChr3g0484771	RchiOBHmChr6g0291201
RchiOBHmChr3g0488811	RchiOBHmChr4g0392511	RchiOBHmChr3g0484931	RchiOBHmChr7g0234331
RchiOBHmChr3g0488981	RchiOBHmChr4g0392581	RchiOBHmChr3g0484951	RchiOBHmChr1g0381691
RchiOBHmChr3g0488991	RchiOBHmChr4g0392611	RchiOBHmChr3g0485011	RchiOBHmChr1g0331601
RchiOBHmChr3g0490221	RchiOBHmChr4g0392661	RchiOBHmChr3g0485051	RchiOBHmChr3g0465091
RchiOBHmChr3g0490721	RchiOBHmChr4g0392671	RchiOBHmChr3g0485061	RchiOBHmChr5g0077321
RchiOBHmChr3g0490741	RchiOBHmChr4g0392681	RchiOBHmChr3g0485301	RchiOBHmChr2g0110011
RchiOBHmChr3g0490751	RchiOBHmChr4g0392801	RchiOBHmChr3g0485341	RchiOBHmChr1g0314301
RchiOBHmChr3g0490761	RchiOBHmChr4g0392881	RchiOBHmChr3g0485491	RchiOBHmChr5g0075101
RchiOBHmChr3g0491741	RchiOBHmChr4g0392981	RchiOBHmChr3g0485681	RchiOBHmChr2g0126851
RchiOBHmChr3g0492391	RchiOBHmChr4g0393271	RchiOBHmChr3g0485771	RchiOBHmChr2g0103161
RchiOBHmChr3g0492431	RchiOBHmChr4g0393491	RchiOBHmChr3g0486101	RchiOBHmChr4g0419251
RchiOBHmChr3g0492481	RchiOBHmChr4g0393561	RchiOBHmChr3g0486111	RchiOBHmChr3g0479851
RchiOBHmChr3g0492501	RchiOBHmChr4g0394181	RchiOBHmChr3g0486361	RchiOBHmChr7g0202001
RchiOBHmChr3g0492521	RchiOBHmChr4g0394531	RchiOBHmChr3g0486371	RchiOBHmChr7g0243141
RchiOBHmChr3g0492601	RchiOBHmChr4g0394541	RchiOBHmChr3g0486381	RchiOBHmChr5g0000961
RchiOBHmChr3g0492661	RchiOBHmChr4g0394551	RchiOBHmChr3g0486481	RchiOBHmChr2g0124111
RchiOBHmChr3g0492711	RchiOBHmChr4g0394871	RchiOBHmChr3g0486541	RchiOBHmChr2g0153741
RchiOBHmChr3g0492971	RchiOBHmChr4g0394921	RchiOBHmChr3g0486551	RchiOBHmChr4g0446901
RchiOBHmChr3g0493131	RchiOBHmChr4g0394961	RchiOBHmChr3g0486571	RchiOBHmChr5g0058671
RchiOBHmChr3g0493181	RchiOBHmChr4g0395071	RchiOBHmChr3g0486881	RchiOBHmChr4g0394441
RchiOBHmChr3g0493331	RchiOBHmChr4g0395111	RchiOBHmChr3g0487091	RchiOBHmChr6g0247831
RchiOBHmChr3g0493591	RchiOBHmChr4g0395121	RchiOBHmChr3g0487181	RchiOBHmChr2g0094291
RchiOBHmChr3g0493811	RchiOBHmChr4g0395271	RchiOBHmChr3g0487351	RchiOBHmChr3g0470431
RchiOBHmChr3g0494041	RchiOBHmChr4g0395281	RchiOBHmChr3g0487381	RchiOBHmChr3g0472051
RchiOBHmChr3g0494561	RchiOBHmChr4g0395371	RchiOBHmChr3g0487391	RchiOBHmChr7g0210161
RchiOBHmChr3g0494971	RchiOBHmChr4g0396081	RchiOBHmChr3g0487401	RchiOBHmChr5g0068931
RchiOBHmChr3g0495121	RchiOBHmChr4g0396151	RchiOBHmChr3g0487421	RchiOBHmChr5g0044921
RchiOBHmChr3g0495441	RchiOBHmChr4g0396221	RchiOBHmChr3g0487611	RchiOBHmChr6g0296811
RchiOBHmChr3g0495481	RchiOBHmChr4g0396271	RchiOBHmChr3g0487681	RchiOBHmChr7g0218101
RchiOBHmChr3g0495491	RchiOBHmChr4g0396531	RchiOBHmChr3g0487711	RchiOBHmChr5g0048541
RchiOBHmChr3g0495631	RchiOBHmChr4g0396701	RchiOBHmChr3g0487721	RchiOBHmChr7g0191021
RchiOBHmChr3g0495961	RchiOBHmChr4g0396821	RchiOBHmChr3g0487811	RchiOBHmChr3g0464071
RchiOBHmChr3g0496021	RchiOBHmChr4g0397111	RchiOBHmChr3g0487881	RchiOBHmChr6g0298661
RchiOBHmChr3g0496211	RchiOBHmChr4g0397611	RchiOBHmChr3g0487981	RchiOBHmChr2g0173221
RchiOBHmChr3g0496251	RchiOBHmChr4g0397681	RchiOBHmChr3g0488091	RchiOBHmChr7g0193351
RchiOBHmChr3g0496281	RchiOBHmChr4g0397701	RchiOBHmChr3g0488531	RchiOBHmChr4g0386451
RchiOBHmChr3g0496611	RchiOBHmChr4g0398261	RchiOBHmChr3g0488611	RchiOBHmChr1g0348271
RchiOBHmChr3g0497071	RchiOBHmChr4g0398411	RchiOBHmChr3g0488701	RchiOBHmChr2g0107361
RchiOBHmChr3g0497081	RchiOBHmChr4g0398421	RchiOBHmChr3g0488901	RchiOBHmChr4g0439701
RchiOBHmChr3g0497191	RchiOBHmChr4g0398491	RchiOBHmChr3g0490181	RchiOBHmChr5g0027261
RchiOBHmChr3g0497241	RchiOBHmChr4g0398531	RchiOBHmChr3g0490211	RchiOBHmChr2g0123461
RchiOBHmChr3g0497491	RchiOBHmChr4g0398581	RchiOBHmChr3g0490221	RchiOBHmChr4g0428221
RchiOBHmChr3g0497601	RchiOBHmChr4g0398601	RchiOBHmChr3g0490411	RchiOBHmChr2g0160071
RchiOBHmChr3g0497621	RchiOBHmChr4g0398631	RchiOBHmChr3g0490591	RchiOBHmChr5g0041211
RchiOBHmChr4g0385121	RchiOBHmChr4g0398741	RchiOBHmChr3g0490621	RchiOBHmChr6g0252481
RchiOBHmChr4g0385311	RchiOBHmChr4g0398831	RchiOBHmChr3g0490631	RchiOBHmChr3g0459291
RchiOBHmChr4g0385481	RchiOBHmChr4g0398891	RchiOBHmChr3g0490661	RchiOBHmChr7g0216141
RchiOBHmChr4g0385881	RchiOBHmChr4g0398921	RchiOBHmChr3g0491191	RchiOBHmChr1g0361031
RchiOBHmChr4g0386021	RchiOBHmChr4g0398951	RchiOBHmChr3g0491391	RchiOBHmChr6g0271711
RchiOBHmChr4g0386511	RchiOBHmChr4g0399691	RchiOBHmChr3g0491401	RchiOBHmChr5g0025631
RchiOBHmChr4g0386611	RchiOBHmChr4g0399971	RchiOBHmChr3g0491451	RchiOBHmChr4g0417821
RchiOBHmChr4g0387511	RchiOBHmChr4g0400931	RchiOBHmChr3g0491591	RchiOBHmChr3g0494371
RchiOBHmChr4g0387631	RchiOBHmChr4g0400941	RchiOBHmChr3g0491651	RchiOBHmChr5g0067321
RchiOBHmChr4g0387751	RchiOBHmChr4g0401031	RchiOBHmChr3g0491671	RchiOBHmChr3g0472981
RchiOBHmChr4g0387761	RchiOBHmChr4g0401121	RchiOBHmChr3g0492041	RchiOBHmChr3g0456991
RchiOBHmChr4g0387791	RchiOBHmChr4g0401151	RchiOBHmChr3g0492061	RchiOBHmChr5g0023421
RchiOBHmChr4g0387801	RchiOBHmChr4g0401651	RchiOBHmChr3g0492071	RchiOBHmChr6g0287901
RchiOBHmChr4g0388381	RchiOBHmChr4g0401861	RchiOBHmChr3g0492101	RchiOBHmChr4g0443841
RchiOBHmChr4g0388611	RchiOBHmChr4g0402151	RchiOBHmChr3g0492251	RchiOBHmChr3g0449351
RchiOBHmChr4g0388841	RchiOBHmChr4g0402441	RchiOBHmChr3g0492321	RchiOBHmChr5g0061121
RchiOBHmChr4g0388851	RchiOBHmChr4g0402761	RchiOBHmChr3g0492441	RchiOBHmChr2g0107841
RchiOBHmChr4g0388951	RchiOBHmChr4g0402891	RchiOBHmChr3g0492591	RchiOBHmChr5g0035001
RchiOBHmChr4g0389581	RchiOBHmChr4g0402921	RchiOBHmChr3g0492631	RchiOBHmChr7g0228201
RchiOBHmChr4g0389621	RchiOBHmChr4g0402931	RchiOBHmChr3g0492731	RchiOBHmChr7g0178331
RchiOBHmChr4g0390511	RchiOBHmChr4g0402941	RchiOBHmChr3g0492851	RchiOBHmChr5g0076971
RchiOBHmChr4g0390661	RchiOBHmChr4g0402961	RchiOBHmChr3g0492971	RchiOBHmChr2g0098931
RchiOBHmChr4g0391171	RchiOBHmChr4g0402981	RchiOBHmChr3g0493051	RchiOBHmChr5g0072261
RchiOBHmChr4g0391281	RchiOBHmChr4g0403081	RchiOBHmChr3g0493161	RchiOBHmChr4g0422371
RchiOBHmChr4g0391351	RchiOBHmChr4g0403411	RchiOBHmChr3g0493431	RchiOBHmChr5g0051451
RchiOBHmChr4g0391381	RchiOBHmChr4g0403561	RchiOBHmChr3g0493541	RchiOBHmChr6g0309801
RchiOBHmChr4g0391421	RchiOBHmChr4g0403601	RchiOBHmChr3g0494081	RchiOBHmChr7g0222441
RchiOBHmChr4g0392311	RchiOBHmChr4g0403841	RchiOBHmChr3g0494141	RchiOBHmChr2g0101221
RchiOBHmChr4g0392321	RchiOBHmChr4g0403911	RchiOBHmChr3g0494311	RchiOBHmChr3g0497471
RchiOBHmChr4g0392341	RchiOBHmChr4g0404601	RchiOBHmChr3g0494401	RchiOBHmChr6g0308491
RchiOBHmChr4g0392351	RchiOBHmChr4g0404641	RchiOBHmChr3g0494821	RchiOBHmChr2g0085901
RchiOBHmChr4g0392411	RchiOBHmChr4g0404731	RchiOBHmChr3g0494871	RchiOBHmChr6g0270171
RchiOBHmChr4g0392511	RchiOBHmChr4g0404891	RchiOBHmChr3g0494891	RchiOBHmChr3g0456471
RchiOBHmChr4g0392581	RchiOBHmChr4g0404961	RchiOBHmChr3g0494961	RchiOBHmChr1g0371651
RchiOBHmChr4g0392611	RchiOBHmChr4g0404971	RchiOBHmChr3g0494971	RchiOBHmChr2g0092621
RchiOBHmChr4g0392801	RchiOBHmChr4g0404991	RchiOBHmChr3g0495261	RchiOBHmChr2g0112421
RchiOBHmChr4g0392881	RchiOBHmChr4g0405011	RchiOBHmChr3g0495551	RchiOBHmChr7g0213861
RchiOBHmChr4g0393211	RchiOBHmChr4g0405031	RchiOBHmChr3g0495681	RchiOBHmChr4g0423901
RchiOBHmChr4g0393561	RchiOBHmChr4g0405201	RchiOBHmChr3g0495741	RchiOBHmChr6g0257021
RchiOBHmChr4g0393841	RchiOBHmChr4g0405281	RchiOBHmChr3g0495761	RchiOBHmChr2g0090731
RchiOBHmChr4g0393901	RchiOBHmChr4g0405431	RchiOBHmChr3g0495901	RchiOBHmChr7g0219521
RchiOBHmChr4g0394181	RchiOBHmChr4g0405511	RchiOBHmChr3g0496021	RchiOBHmChr4g0423881
RchiOBHmChr4g0394281	RchiOBHmChr4g0405621	RchiOBHmChr3g0496041	RchiOBHmChr4g0423941
RchiOBHmChr4g0394301	RchiOBHmChr4g0405961	RchiOBHmChr3g0496111	RchiOBHmChr2g0107911
RchiOBHmChr4g0394371	RchiOBHmChr4g0406031	RchiOBHmChr3g0496211	RchiOBHmChr2g0105131
RchiOBHmChr4g0394531	RchiOBHmChr4g0406221	RchiOBHmChr3g0496721	RchiOBHmChr2g0096111
RchiOBHmChr4g0394541	RchiOBHmChr4g0406231	RchiOBHmChr3g0496751	RchiOBHmChr2g0118901
RchiOBHmChr4g0394551	RchiOBHmChr4g0406271	RchiOBHmChr3g0496791	RchiOBHmChr5g0012311
RchiOBHmChr4g0394791	RchiOBHmChr4g0406401	RchiOBHmChr3g0496831	RchiOBHmChr7g0185551
RchiOBHmChr4g0394991	RchiOBHmChr4g0406491	RchiOBHmChr3g0496981	RchiOBHmChr1g0356641
RchiOBHmChr4g0395271	RchiOBHmChr4g0406651	RchiOBHmChr3g0497011	RchiOBHmChr4g0394701
RchiOBHmChr4g0395411	RchiOBHmChr4g0406781	RchiOBHmChr3g0497211	RchiOBHmChr2g0097821
RchiOBHmChr4g0396081	RchiOBHmChr4g0406811	RchiOBHmChr3g0497531	RchiOBHmChr2g0104151
RchiOBHmChr4g0396151	RchiOBHmChr4g0407331	RchiOBHmChr4g0384741	RchiOBHmChr1g0383441
RchiOBHmChr4g0396531	RchiOBHmChr4g0408141	RchiOBHmChr4g0384761	RchiOBHmChr2g0104121
RchiOBHmChr4g0396701	RchiOBHmChr4g0408161	RchiOBHmChr4g0384791	RchiOBHmChr6g0289321
RchiOBHmChr4g0396741	RchiOBHmChr4g0408171	RchiOBHmChr4g0385141	RchiOBHmChr6g0283961
RchiOBHmChr4g0396821	RchiOBHmChr4g0408431	RchiOBHmChr4g0385781	RchiOBHmChr4g0437781
RchiOBHmChr4g0397161	RchiOBHmChr4g0408441	RchiOBHmChr4g0385921	RchiOBHmChr4g0435491
RchiOBHmChr4g0397231	RchiOBHmChr4g0408561	RchiOBHmChr4g0385991	RchiOBHmChr5g0020981
RchiOBHmChr4g0398261	RchiOBHmChr4g0408601	RchiOBHmChr4g0386451	RchiOBHmChr5g0012271
RchiOBHmChr4g0398321	RchiOBHmChr4g0408721	RchiOBHmChr4g0387361	RchiOBHmChr1g0382431
RchiOBHmChr4g0398411	RchiOBHmChr4g0408881	RchiOBHmChr4g0387481	RchiOBHmChr1g0382681
RchiOBHmChr4g0398421	RchiOBHmChr4g0408901	RchiOBHmChr4g0387501	RchiOBHmChr4g0423581
RchiOBHmChr4g0398491	RchiOBHmChr4g0408971	RchiOBHmChr4g0387511	RchiOBHmChr7g0243731
RchiOBHmChr4g0398501	RchiOBHmChr4g0409001	RchiOBHmChr4g0387631	RchiOBHmChr5g0033361
RchiOBHmChr4g0398581	RchiOBHmChr4g0409021	RchiOBHmChr4g0387701	RchiOBHmChr2g0104441
RchiOBHmChr4g0398631	RchiOBHmChr4g0409041	RchiOBHmChr4g0388691	RchiOBHmChr3g0467911
RchiOBHmChr4g0398741	RchiOBHmChr4g0409201	RchiOBHmChr4g0388991	RchiOBHmChr6g0294491
RchiOBHmChr4g0398891	RchiOBHmChr4g0409281	RchiOBHmChr4g0389031	RchiOBHmChr6g0295271
RchiOBHmChr4g0398951	RchiOBHmChr4g0409391	RchiOBHmChr4g0389081	RchiOBHmChr4g0404081
RchiOBHmChr4g0399301	RchiOBHmChr4g0409611	RchiOBHmChr4g0389431	RchiOBHmChr1g0344331
RchiOBHmChr4g0399691	RchiOBHmChr4g0409781	RchiOBHmChr4g0389611	RchiOBHmChr7g0227861
RchiOBHmChr4g0399961	RchiOBHmChr4g0409791	RchiOBHmChr4g0389641	RchiOBHmChr1g0337121
RchiOBHmChr4g0399971	RchiOBHmChr4g0409951	RchiOBHmChr4g0389771	RchiOBHmChr6g0302551
RchiOBHmChr4g0400821	RchiOBHmChr4g0409961	RchiOBHmChr4g0389831	RchiOBHmChr5g0055131
RchiOBHmChr4g0400911	RchiOBHmChr4g0410051	RchiOBHmChr4g0390271	RchiOBHmChr7g0240251
RchiOBHmChr4g0400941	RchiOBHmChr4g0410301	RchiOBHmChr4g0390491	RchiOBHmChr1g0341501
RchiOBHmChr4g0401181	RchiOBHmChr4g0410371	RchiOBHmChr4g0391911	RchiOBHmChr5g0013131
RchiOBHmChr4g0401651	RchiOBHmChr4g0410391	RchiOBHmChr4g0392031	RchiOBHmChr7g0187351
RchiOBHmChr4g0401711	RchiOBHmChr4g0410611	RchiOBHmChr4g0392071	RchiOBHmChr3g0455121
RchiOBHmChr4g0401771	RchiOBHmChr4g0410821	RchiOBHmChr4g0392081	RchiOBHmChr3g0474671
RchiOBHmChr4g0401861	RchiOBHmChr4g0410921	RchiOBHmChr4g0392091	RchiOBHmChr4g0420411
RchiOBHmChr4g0401921	RchiOBHmChr4g0410991	RchiOBHmChr4g0392511	RchiOBHmChr4g0403401
RchiOBHmChr4g0402011	RchiOBHmChr4g0411351	RchiOBHmChr4g0392581	RchiOBHmChr2g0159461
RchiOBHmChr4g0402151	RchiOBHmChr4g0412241	RchiOBHmChr4g0392611	RchiOBHmChr2g0100261
RchiOBHmChr4g0402441	RchiOBHmChr4g0412541	RchiOBHmChr4g0392671	RchiOBHmChr2g0170671
RchiOBHmChr4g0402591	RchiOBHmChr4g0412651	RchiOBHmChr4g0392801	RchiOBHmChr7g0218961
RchiOBHmChr4g0402921	RchiOBHmChr4g0412891	RchiOBHmChr4g0392961	RchiOBHmChr6g0279731
RchiOBHmChr4g0402931	RchiOBHmChr4g0413231	RchiOBHmChr4g0393101	RchiOBHmChr7g0227881
RchiOBHmChr4g0402961	RchiOBHmChr4g0413551	RchiOBHmChr4g0393271	RchiOBHmChr1g0324071
RchiOBHmChr4g0402981	RchiOBHmChr4g0413671	RchiOBHmChr4g0393371	RchiOBHmChr7g0208221
RchiOBHmChr4g0403041	RchiOBHmChr4g0413741	RchiOBHmChr4g0393651	RchiOBHmChr2g0152311
RchiOBHmChr4g0403081	RchiOBHmChr4g0413761	RchiOBHmChr4g0393661	RchiOBHmChr4g0406231
RchiOBHmChr4g0403241	RchiOBHmChr4g0414101	RchiOBHmChr4g0393911	RchiOBHmChr5g0067291
RchiOBHmChr4g0403501	RchiOBHmChr4g0414111	RchiOBHmChr4g0393941	RchiOBHmChr4g0423721
RchiOBHmChr4g0403561	RchiOBHmChr4g0415261	RchiOBHmChr4g0394171	RchiOBHmChr2g0088011
RchiOBHmChr4g0403601	RchiOBHmChr4g0415341	RchiOBHmChr4g0394501	RchiOBHmChr4g0432981
RchiOBHmChr4g0403841	RchiOBHmChr4g0415351	RchiOBHmChr4g0394561	RchiOBHmChr5g0054931
RchiOBHmChr4g0404601	RchiOBHmChr4g0415361	RchiOBHmChr4g0394621	RchiOBHmChr2g0104621
RchiOBHmChr4g0404641	RchiOBHmChr4g0415371	RchiOBHmChr4g0394701	RchiOBHmChr5g0055121
RchiOBHmChr4g0404731	RchiOBHmChr4g0415651	RchiOBHmChr4g0394831	RchiOBHmChr7g0186101
RchiOBHmChr4g0404891	RchiOBHmChr4g0415811	RchiOBHmChr4g0394871	RchiOBHmChr7g0196461
RchiOBHmChr4g0404961	RchiOBHmChr4g0415821	RchiOBHmChr4g0394961	RchiOBHmChr2g0167461
RchiOBHmChr4g0404991	RchiOBHmChr4g0415921	RchiOBHmChr4g0395071	RchiOBHmChr1g0334381
RchiOBHmChr4g0405051	RchiOBHmChr4g0415971	RchiOBHmChr4g0395171	RchiOBHmChr4g0436231
RchiOBHmChr4g0405201	RchiOBHmChr4g0415991	RchiOBHmChr4g0395181	RchiOBHmChr7g0197781
RchiOBHmChr4g0405431	RchiOBHmChr4g0416081	RchiOBHmChr4g0395271	RchiOBHmChr6g0272741
RchiOBHmChr4g0405511	RchiOBHmChr4g0416321	RchiOBHmChr4g0395281	RchiOBHmChr7g0184611
RchiOBHmChr4g0405621	RchiOBHmChr4g0416341	RchiOBHmChr4g0395291	RchiOBHmChr4g0392071
RchiOBHmChr4g0405731	RchiOBHmChr4g0416451	RchiOBHmChr4g0395371	RchiOBHmChr2g0104291
RchiOBHmChr4g0406031	RchiOBHmChr4g0416461	RchiOBHmChr4g0395381	RchiOBHmChr2g0104391
RchiOBHmChr4g0406651	RchiOBHmChr4g0416471	RchiOBHmChr4g0395421	RchiOBHmChr2g0104831
RchiOBHmChr4g0407231	RchiOBHmChr4g0416491	RchiOBHmChr4g0395471	RchiOBHmChr3g0480411
RchiOBHmChr4g0407331	RchiOBHmChr4g0416501	RchiOBHmChr4g0395711	RchiOBHmChr5g0062781
RchiOBHmChr4g0407431	RchiOBHmChr4g0416511	RchiOBHmChr4g0395811	RchiOBHmChr3g0460081
RchiOBHmChr4g0408141	RchiOBHmChr4g0416691	RchiOBHmChr4g0395981	RchiOBHmChr5g0033391
RchiOBHmChr4g0408191	RchiOBHmChr4g0416751	RchiOBHmChr4g0396021	RchiOBHmChr5g0028821
RchiOBHmChr4g0408361	RchiOBHmChr4g0416811	RchiOBHmChr4g0396051	RchiOBHmChr7g0224751
RchiOBHmChr4g0408561	RchiOBHmChr4g0417791	RchiOBHmChr4g0396271	RchiOBHmChr2g0147301
RchiOBHmChr4g0408971	RchiOBHmChr4g0417861	RchiOBHmChr4g0396571	RchiOBHmChr7g0180441
RchiOBHmChr4g0408981	RchiOBHmChr4g0419001	RchiOBHmChr4g0396651	RchiOBHmChr4g0433521
RchiOBHmChr4g0409021	RchiOBHmChr4g0419221	RchiOBHmChr4g0396671	RchiOBHmChr1g0314821
RchiOBHmChr4g0409041	RchiOBHmChr4g0420131	RchiOBHmChr4g0396691	RchiOBHmChr6g0283981
RchiOBHmChr4g0409181	RchiOBHmChr4g0420361	RchiOBHmChr4g0396751	RchiOBHmChr3g0467181
RchiOBHmChr4g0409201	RchiOBHmChr4g0420371	RchiOBHmChr4g0396821	RchiOBHmChr6g0307971
RchiOBHmChr4g0409391	RchiOBHmChr4g0420411	RchiOBHmChr4g0396911	RchiOBHmChr6g0299501
RchiOBHmChr4g0409781	RchiOBHmChr4g0420421	RchiOBHmChr4g0397111	RchiOBHmChr3g0482741
RchiOBHmChr4g0409791	RchiOBHmChr4g0420441	RchiOBHmChr4g0397311	RchiOBHmChr4g0433531
RchiOBHmChr4g0410051	RchiOBHmChr4g0420481	RchiOBHmChr4g0397431	RchiOBHmChr6g0264131
RchiOBHmChr4g0410301	RchiOBHmChr4g0420971	RchiOBHmChr4g0397611	RchiOBHmChr2g0156561
RchiOBHmChr4g0410391	RchiOBHmChr4g0421171	RchiOBHmChr4g0397671	RchiOBHmChr2g0126321
RchiOBHmChr4g0410401	RchiOBHmChr4g0421181	RchiOBHmChr4g0397681	RchiOBHmChr5g0028701
RchiOBHmChr4g0410471	RchiOBHmChr4g0421211	RchiOBHmChr4g0397751	RchiOBHmChr5g0031011
RchiOBHmChr4g0410481	RchiOBHmChr4g0421251	RchiOBHmChr4g0397981	RchiOBHmChr4g0426181
RchiOBHmChr4g0410611	RchiOBHmChr4g0421291	RchiOBHmChr4g0398111	RchiOBHmChr4g0396351
RchiOBHmChr4g0410821	RchiOBHmChr4g0422011	RchiOBHmChr4g0398131	RchiOBHmChr1g0317061
RchiOBHmChr4g0410991	RchiOBHmChr4g0422121	RchiOBHmChr4g0398241	RchiOBHmChr4g0403411
RchiOBHmChr4g0411351	RchiOBHmChr4g0422131	RchiOBHmChr4g0398491	RchiOBHmChr3g0459001
RchiOBHmChr4g0412241	RchiOBHmChr4g0422211	RchiOBHmChr4g0398531	RchiOBHmChr5g0029911
RchiOBHmChr4g0412651	RchiOBHmChr4g0422301	RchiOBHmChr4g0398541	RchiOBHmChr2g0111661
RchiOBHmChr4g0413231	RchiOBHmChr4g0422341	RchiOBHmChr4g0398581	RchiOBHmChr5g0023001
RchiOBHmChr4g0413741	RchiOBHmChr4g0423281	RchiOBHmChr4g0398601	RchiOBHmChr4g0423961
RchiOBHmChr4g0413761	RchiOBHmChr4g0423301	RchiOBHmChr4g0398611	RchiOBHmChr3g0458781
RchiOBHmChr4g0414101	RchiOBHmChr4g0423331	RchiOBHmChr4g0398631	RchiOBHmChr4g0391281
RchiOBHmChr4g0414361	RchiOBHmChr4g0423511	RchiOBHmChr4g0398681	RchiOBHmChr2g0129071
RchiOBHmChr4g0415341	RchiOBHmChr4g0423521	RchiOBHmChr4g0398791	RchiOBHmChr6g0307951
RchiOBHmChr4g0415351	RchiOBHmChr4g0423641	RchiOBHmChr4g0398891	RchiOBHmChr2g0126271
RchiOBHmChr4g0415361	RchiOBHmChr4g0423661	RchiOBHmChr4g0398981	RchiOBHmChr1g0375081
RchiOBHmChr4g0415811	RchiOBHmChr4g0423691	RchiOBHmChr4g0399451	RchiOBHmChr3g0464511
RchiOBHmChr4g0415821	RchiOBHmChr4g0423711	RchiOBHmChr4g0399791	RchiOBHmChr6g0271771
RchiOBHmChr4g0415971	RchiOBHmChr4g0423781	RchiOBHmChr4g0399821	RchiOBHmChr1g0373621
RchiOBHmChr4g0415991	RchiOBHmChr4g0423801	RchiOBHmChr4g0399831	RchiOBHmChr6g0311681
RchiOBHmChr4g0416321	RchiOBHmChr4g0423861	RchiOBHmChr4g0400131	RchiOBHmChr1g0369271
RchiOBHmChr4g0416341	RchiOBHmChr4g0423881	RchiOBHmChr4g0400141	RchiOBHmChr4g0408901
RchiOBHmChr4g0416751	RchiOBHmChr4g0423941	RchiOBHmChr4g0400191	RchiOBHmChr2g0135581
RchiOBHmChr4g0416811	RchiOBHmChr4g0423951	RchiOBHmChr4g0400221	RchiOBHmChr7g0192961
RchiOBHmChr4g0416821	RchiOBHmChr4g0423961	RchiOBHmChr4g0400231	RchiOBHmChr5g0012281
RchiOBHmChr4g0417191	RchiOBHmChr4g0424021	RchiOBHmChr4g0400241	RchiOBHmChr6g0254921
RchiOBHmChr4g0417301	RchiOBHmChr4g0424261	RchiOBHmChr4g0400251	RchiOBHmChr2g0088191
RchiOBHmChr4g0417511	RchiOBHmChr4g0424381	RchiOBHmChr4g0400731	RchiOBHmChr7g0179871
RchiOBHmChr4g0418011	RchiOBHmChr4g0424631	RchiOBHmChr4g0401031	RchiOBHmChr6g0299771
RchiOBHmChr4g0418041	RchiOBHmChr4g0424661	RchiOBHmChr4g0401121	RchiOBHmChr2g0174431
RchiOBHmChr4g0418061	RchiOBHmChr4g0424701	RchiOBHmChr4g0401131	RchiOBHmChr7g0179091
RchiOBHmChr4g0418291	RchiOBHmChr4g0424721	RchiOBHmChr4g0401151	RchiOBHmChr7g0209431
RchiOBHmChr4g0418931	RchiOBHmChr4g0424881	RchiOBHmChr4g0401361	RchiOBHmChr7g0240211
RchiOBHmChr4g0419001	RchiOBHmChr4g0424891	RchiOBHmChr4g0401421	RchiOBHmChr1g0314871
RchiOBHmChr4g0419221	RchiOBHmChr4g0425031	RchiOBHmChr4g0401511	RchiOBHmChr2g0148981
RchiOBHmChr4g0420321	RchiOBHmChr4g0425171	RchiOBHmChr4g0401521	RchiOBHmChr3g0452361
RchiOBHmChr4g0420331	RchiOBHmChr4g0425181	RchiOBHmChr4g0401591	RchiOBHmChr7g0186361
RchiOBHmChr4g0420361	RchiOBHmChr4g0425321	RchiOBHmChr4g0401651	RchiOBHmChr7g0198601
RchiOBHmChr4g0420371	RchiOBHmChr4g0425501	RchiOBHmChr4g0402431	RchiOBHmChr6g0302821
RchiOBHmChr4g0420951	RchiOBHmChr4g0425551	RchiOBHmChr4g0402641	RchiOBHmChr3g0447601
RchiOBHmChr4g0420971	RchiOBHmChr4g0425701	RchiOBHmChr4g0402761	RchiOBHmChr2g0168911
RchiOBHmChr4g0421091	RchiOBHmChr4g0425841	RchiOBHmChr4g0402891	RchiOBHmChr6g0265431
RchiOBHmChr4g0421171	RchiOBHmChr4g0426011	RchiOBHmChr4g0403411	RchiOBHmChr2g0160241
RchiOBHmChr4g0421211	RchiOBHmChr4g0426081	RchiOBHmChr4g0403451	RchiOBHmChr5g0046181
RchiOBHmChr4g0421251	RchiOBHmChr4g0426131	RchiOBHmChr4g0403601	RchiOBHmChr5g0008961
RchiOBHmChr4g0421291	RchiOBHmChr4g0426161	RchiOBHmChr4g0403911	RchiOBHmChr7g0208781
RchiOBHmChr4g0421311	RchiOBHmChr4g0426181	RchiOBHmChr4g0403921	RchiOBHmChr6g0290771
RchiOBHmChr4g0422011	RchiOBHmChr4g0426301	RchiOBHmChr4g0404151	RchiOBHmChr2g0160591
RchiOBHmChr4g0422211	RchiOBHmChr4g0426601	RchiOBHmChr4g0404161	RchiOBHmChr3g0487811
RchiOBHmChr4g0422301	RchiOBHmChr4g0426621	RchiOBHmChr4g0404641	RchiOBHmChr7g0224561
RchiOBHmChr4g0422531	RchiOBHmChr4g0426631	RchiOBHmChr4g0404731	RchiOBHmChr4g0384991
RchiOBHmChr4g0422541	RchiOBHmChr4g0427341	RchiOBHmChr4g0404971	RchiOBHmChr6g0285791
RchiOBHmChr4g0422841	RchiOBHmChr4g0427421	RchiOBHmChr4g0405031	RchiOBHmChr3g0450761
RchiOBHmChr4g0423151	RchiOBHmChr4g0427441	RchiOBHmChr4g0405141	RchiOBHmChr3g0479361
RchiOBHmChr4g0423331	RchiOBHmChr4g0427571	RchiOBHmChr4g0405231	RchiOBHmChr2g0124451
RchiOBHmChr4g0423401	RchiOBHmChr4g0427611	RchiOBHmChr4g0405241	RchiOBHmChr4g0446271
RchiOBHmChr4g0423471	RchiOBHmChr4g0427921	RchiOBHmChr4g0405281	RchiOBHmChr0c20g0500281
RchiOBHmChr4g0423511	RchiOBHmChr4g0428161	RchiOBHmChr4g0405491	RchiOBHmChr7g0219781
RchiOBHmChr4g0423521	RchiOBHmChr4g0428351	RchiOBHmChr4g0405841	RchiOBHmChr1g0384031
RchiOBHmChr4g0423641	RchiOBHmChr4g0428891	RchiOBHmChr4g0405961	RchiOBHmChr3g0461811
RchiOBHmChr4g0423681	RchiOBHmChr4g0429221	RchiOBHmChr4g0406021	RchiOBHmChr2g0150431
RchiOBHmChr4g0423861	RchiOBHmChr4g0429291	RchiOBHmChr4g0406211	RchiOBHmChr6g0266681
RchiOBHmChr4g0424211	RchiOBHmChr4g0429311	RchiOBHmChr4g0406221	RchiOBHmChr5g0047121
RchiOBHmChr4g0424261	RchiOBHmChr4g0429461	RchiOBHmChr4g0406231	RchiOBHmChr2g0084281
RchiOBHmChr4g0424351	RchiOBHmChr4g0429781	RchiOBHmChr4g0406271	RchiOBHmChr2g0133001
RchiOBHmChr4g0424631	RchiOBHmChr4g0429851	RchiOBHmChr4g0406311	RchiOBHmChr1g0365911
RchiOBHmChr4g0424661	RchiOBHmChr4g0429941	RchiOBHmChr4g0406401	RchiOBHmChr1g0361871
RchiOBHmChr4g0424701	RchiOBHmChr4g0429971	RchiOBHmChr4g0406491	RchiOBHmChr7g0230661
RchiOBHmChr4g0424721	RchiOBHmChr4g0430011	RchiOBHmChr4g0406781	RchiOBHmChr3g0468951
RchiOBHmChr4g0424881	RchiOBHmChr4g0430081	RchiOBHmChr4g0406811	RchiOBHmChr2g0084361
RchiOBHmChr4g0425291	RchiOBHmChr4g0430231	RchiOBHmChr4g0406841	RchiOBHmChr6g0291361
RchiOBHmChr4g0425321	RchiOBHmChr4g0430661	RchiOBHmChr4g0407011	RchiOBHmChr1g0340111
RchiOBHmChr4g0425351	RchiOBHmChr4g0430751	RchiOBHmChr4g0407481	RchiOBHmChr3g0496681
RchiOBHmChr4g0425561	RchiOBHmChr4g0430761	RchiOBHmChr4g0407521	RchiOBHmChr3g0484861
RchiOBHmChr4g0425781	RchiOBHmChr4g0430801	RchiOBHmChr4g0407531	RchiOBHmChr5g0018551
RchiOBHmChr4g0425841	RchiOBHmChr4g0430841	RchiOBHmChr4g0407671	RchiOBHmChr4g0443411
RchiOBHmChr4g0425861	RchiOBHmChr4g0430851	RchiOBHmChr4g0407811	RchiOBHmChr2g0122601
RchiOBHmChr4g0425921	RchiOBHmChr4g0431031	RchiOBHmChr4g0407821	RchiOBHmChr6g0300721
RchiOBHmChr4g0425991	RchiOBHmChr4g0431091	RchiOBHmChr4g0408161	RchiOBHmChr3g0476321
RchiOBHmChr4g0426001	RchiOBHmChr4g0431211	RchiOBHmChr4g0408171	RchiOBHmChr7g0202261
RchiOBHmChr4g0426041	RchiOBHmChr4g0431281	RchiOBHmChr4g0408181	RchiOBHmChr2g0131451
RchiOBHmChr4g0426131	RchiOBHmChr4g0431761	RchiOBHmChr4g0408271	RchiOBHmChr6g0286421
RchiOBHmChr4g0426141	RchiOBHmChr4g0431871	RchiOBHmChr4g0408411	RchiOBHmChr5g0048371
RchiOBHmChr4g0426201	RchiOBHmChr4g0431891	RchiOBHmChr4g0408431	RchiOBHmChr1g0371291
RchiOBHmChr4g0426301	RchiOBHmChr4g0431971	RchiOBHmChr4g0408461	RchiOBHmChr1g0363951
RchiOBHmChr4g0426331	RchiOBHmChr4g0432041	RchiOBHmChr4g0408561	RchiOBHmChr2g0102961
RchiOBHmChr4g0426341	RchiOBHmChr4g0432091	RchiOBHmChr4g0408601	RchiOBHmChr7g0219681
RchiOBHmChr4g0426601	RchiOBHmChr4g0432151	RchiOBHmChr4g0408681	RchiOBHmChr2g0165961
RchiOBHmChr4g0426621	RchiOBHmChr4g0432241	RchiOBHmChr4g0408721	RchiOBHmChr4g0433971
RchiOBHmChr4g0426631	RchiOBHmChr4g0432711	RchiOBHmChr4g0408881	RchiOBHmChr6g0293321
RchiOBHmChr4g0426951	RchiOBHmChr4g0432741	RchiOBHmChr4g0408891	RchiOBHmChr6g0306031
RchiOBHmChr4g0427091	RchiOBHmChr4g0432921	RchiOBHmChr4g0408901	RchiOBHmChr5g0029851
RchiOBHmChr4g0427341	RchiOBHmChr4g0432941	RchiOBHmChr4g0409121	RchiOBHmChr3g0487201
RchiOBHmChr4g0427351	RchiOBHmChr4g0432961	RchiOBHmChr4g0409281	RchiOBHmChr6g0302811
RchiOBHmChr4g0427401	RchiOBHmChr4g0432981	RchiOBHmChr4g0409321	RchiOBHmChr7g0211941
RchiOBHmChr4g0427421	RchiOBHmChr4g0433101	RchiOBHmChr4g0409541	RchiOBHmChr5g0060081
RchiOBHmChr4g0427611	RchiOBHmChr4g0433131	RchiOBHmChr4g0409611	RchiOBHmChr5g0019971
RchiOBHmChr4g0427911	RchiOBHmChr4g0433181	RchiOBHmChr4g0409801	RchiOBHmChr0c20g0500261
RchiOBHmChr4g0427921	RchiOBHmChr4g0433411	RchiOBHmChr4g0409961	RchiOBHmChr3g0485571
RchiOBHmChr4g0428311	RchiOBHmChr4g0433501	RchiOBHmChr4g0410091	RchiOBHmChr7g0233091
RchiOBHmChr4g0428351	RchiOBHmChr4g0433531	RchiOBHmChr4g0410621	RchiOBHmChr5g0071811
RchiOBHmChr4g0428381	RchiOBHmChr4g0433951	RchiOBHmChr4g0410731	RchiOBHmChr5g0033741
RchiOBHmChr4g0428721	RchiOBHmChr4g0433961	RchiOBHmChr4g0410821	RchiOBHmChr1g0356051
RchiOBHmChr4g0428821	RchiOBHmChr4g0433971	RchiOBHmChr4g0410921	RchiOBHmChr6g0259531
RchiOBHmChr4g0428831	RchiOBHmChr4g0434001	RchiOBHmChr4g0411011	RchiOBHmChr5g0066401
RchiOBHmChr4g0428891	RchiOBHmChr4g0434011	RchiOBHmChr4g0411171	RchiOBHmChr5g0069171
RchiOBHmChr4g0429291	RchiOBHmChr4g0434101	RchiOBHmChr4g0411381	RchiOBHmChr5g0014251
RchiOBHmChr4g0429311	RchiOBHmChr4g0434111	RchiOBHmChr4g0411531	RchiOBHmChr7g0180131
RchiOBHmChr4g0429561	RchiOBHmChr4g0434131	RchiOBHmChr4g0411681	RchiOBHmChr4g0392881
RchiOBHmChr4g0429571	RchiOBHmChr4g0434171	RchiOBHmChr4g0411711	RchiOBHmChr7g0198711
RchiOBHmChr4g0429781	RchiOBHmChr4g0434181	RchiOBHmChr4g0411951	RchiOBHmChr2g0093381
RchiOBHmChr4g0429851	RchiOBHmChr4g0434211	RchiOBHmChr4g0412101	RchiOBHmChr5g0001021
RchiOBHmChr4g0429971	RchiOBHmChr4g0434241	RchiOBHmChr4g0412141	RchiOBHmChr3g0451111
RchiOBHmChr4g0430151	RchiOBHmChr4g0434291	RchiOBHmChr4g0412151	RchiOBHmChr3g0466361
RchiOBHmChr4g0430231	RchiOBHmChr4g0434311	RchiOBHmChr4g0412181	RchiOBHmChr5g0015621
RchiOBHmChr4g0430531	RchiOBHmChr4g0434331	RchiOBHmChr4g0412291	RchiOBHmChr5g0000841
RchiOBHmChr4g0430541	RchiOBHmChr4g0434361	RchiOBHmChr4g0412531	RchiOBHmChr6g0256341
RchiOBHmChr4g0430611	RchiOBHmChr4g0434381	RchiOBHmChr4g0412551	RchiOBHmChr5g0058941
RchiOBHmChr4g0430661	RchiOBHmChr4g0434451	RchiOBHmChr4g0412591	RchiOBHmChr1g0344401
RchiOBHmChr4g0430751	RchiOBHmChr4g0434461	RchiOBHmChr4g0412651	RchiOBHmChr4g0396391
RchiOBHmChr4g0430761	RchiOBHmChr4g0434511	RchiOBHmChr4g0412891	RchiOBHmChr6g0271521
RchiOBHmChr4g0430801	RchiOBHmChr4g0434541	RchiOBHmChr4g0413231	RchiOBHmChr6g0291371
RchiOBHmChr4g0430821	RchiOBHmChr4g0434751	RchiOBHmChr4g0413241	RchiOBHmChr7g0215351
RchiOBHmChr4g0430851	RchiOBHmChr4g0434851	RchiOBHmChr4g0413261	RchiOBHmChr2g0113471
RchiOBHmChr4g0431091	RchiOBHmChr4g0434901	RchiOBHmChr4g0413351	RchiOBHmChr5g0053461
RchiOBHmChr4g0431211	RchiOBHmChr4g0434961	RchiOBHmChr4g0413361	RchiOBHmChr1g0333431
RchiOBHmChr4g0431281	RchiOBHmChr4g0434981	RchiOBHmChr4g0413471	RchiOBHmChr5g0001831
RchiOBHmChr4g0431401	RchiOBHmChr4g0435001	RchiOBHmChr4g0413551	RchiOBHmChr4g0434661
RchiOBHmChr4g0431411	RchiOBHmChr4g0435211	RchiOBHmChr4g0413591	RchiOBHmChr3g0486101
RchiOBHmChr4g0431751	RchiOBHmChr4g0435381	RchiOBHmChr4g0413641	RchiOBHmChr7g0211891
RchiOBHmChr4g0431761	RchiOBHmChr4g0435411	RchiOBHmChr4g0413671	RchiOBHmChr4g0408721
RchiOBHmChr4g0431891	RchiOBHmChr4g0435421	RchiOBHmChr4g0413811	RchiOBHmChr1g0326521
RchiOBHmChr4g0431971	RchiOBHmChr4g0435431	RchiOBHmChr4g0414021	RchiOBHmChr6g0284511
RchiOBHmChr4g0432041	RchiOBHmChr4g0435491	RchiOBHmChr4g0414091	RchiOBHmChr1g0382831
RchiOBHmChr4g0432091	RchiOBHmChr4g0435551	RchiOBHmChr4g0414111	RchiOBHmChr6g0264501
RchiOBHmChr4g0432151	RchiOBHmChr4g0435611	RchiOBHmChr4g0414141	RchiOBHmChr7g0187621
RchiOBHmChr4g0432641	RchiOBHmChr4g0435641	RchiOBHmChr4g0414311	RchiOBHmChr7g0206481
RchiOBHmChr4g0432711	RchiOBHmChr4g0435681	RchiOBHmChr4g0414321	RchiOBHmChr1g0324061
RchiOBHmChr4g0432921	RchiOBHmChr4g0435771	RchiOBHmChr4g0414681	RchiOBHmChr4g0428891
RchiOBHmChr4g0432961	RchiOBHmChr4g0435791	RchiOBHmChr4g0414941	RchiOBHmChr6g0299011
RchiOBHmChr4g0433101	RchiOBHmChr4g0435811	RchiOBHmChr4g0415001	RchiOBHmChr3g0457531
RchiOBHmChr4g0433111	RchiOBHmChr4g0435831	RchiOBHmChr4g0415151	RchiOBHmChr3g0468811
RchiOBHmChr4g0433121	RchiOBHmChr4g0435841	RchiOBHmChr4g0415171	RchiOBHmChr2g0099221
RchiOBHmChr4g0433131	RchiOBHmChr4g0435851	RchiOBHmChr4g0415261	RchiOBHmChr3g0454941
RchiOBHmChr4g0433151	RchiOBHmChr4g0435881	RchiOBHmChr4g0415381	RchiOBHmChr5g0046231
RchiOBHmChr4g0433181	RchiOBHmChr4g0435891	RchiOBHmChr4g0415411	RchiOBHmChr2g0159891
RchiOBHmChr4g0433461	RchiOBHmChr4g0435971	RchiOBHmChr4g0415441	RchiOBHmChr1g0383081
RchiOBHmChr4g0433531	RchiOBHmChr4g0436001	RchiOBHmChr4g0415651	RchiOBHmChr5g0036741
RchiOBHmChr4g0433741	RchiOBHmChr4g0436051	RchiOBHmChr4g0415691	RchiOBHmChr6g0298291
RchiOBHmChr4g0433951	RchiOBHmChr4g0436121	RchiOBHmChr4g0415801	RchiOBHmChr2g0142201
RchiOBHmChr4g0433971	RchiOBHmChr4g0436131	RchiOBHmChr4g0415871	RchiOBHmChr4g0392861
RchiOBHmChr4g0434001	RchiOBHmChr4g0436201	RchiOBHmChr4g0415921	RchiOBHmChr7g0185191
RchiOBHmChr4g0434011	RchiOBHmChr4g0436231	RchiOBHmChr4g0416051	RchiOBHmChr3g0454071
RchiOBHmChr4g0434061	RchiOBHmChr4g0436421	RchiOBHmChr4g0416081	RchiOBHmChr4g0421171
RchiOBHmChr4g0434171	RchiOBHmChr4g0436641	RchiOBHmChr4g0416191	RchiOBHmChr5g0000401
RchiOBHmChr4g0434181	RchiOBHmChr4g0436661	RchiOBHmChr4g0416231	RchiOBHmChr2g0091961
RchiOBHmChr4g0434191	RchiOBHmChr4g0436711	RchiOBHmChr4g0416321	RchiOBHmChr4g0423991
RchiOBHmChr4g0434211	RchiOBHmChr4g0436751	RchiOBHmChr4g0416401	RchiOBHmChr1g0334721
RchiOBHmChr4g0434241	RchiOBHmChr4g0436761	RchiOBHmChr4g0416451	RchiOBHmChr5g0048471
RchiOBHmChr4g0434321	RchiOBHmChr4g0436831	RchiOBHmChr4g0416461	RchiOBHmChr6g0286581
RchiOBHmChr4g0434331	RchiOBHmChr4g0436911	RchiOBHmChr4g0416471	RchiOBHmChr2g0104561
RchiOBHmChr4g0434361	RchiOBHmChr4g0437011	RchiOBHmChr4g0416511	RchiOBHmChr2g0132701
RchiOBHmChr4g0434451	RchiOBHmChr4g0437071	RchiOBHmChr4g0416971	RchiOBHmChr2g0089451
RchiOBHmChr4g0434511	RchiOBHmChr4g0437101	RchiOBHmChr4g0416981	RchiOBHmChr5g0030081
RchiOBHmChr4g0434571	RchiOBHmChr4g0437271	RchiOBHmChr4g0417001	RchiOBHmChr4g0444931
RchiOBHmChr4g0434891	RchiOBHmChr4g0437351	RchiOBHmChr4g0417131	RchiOBHmChr1g0378281
RchiOBHmChr4g0434981	RchiOBHmChr4g0437401	RchiOBHmChr4g0417171	RchiOBHmChr6g0285761
RchiOBHmChr4g0435341	RchiOBHmChr4g0437631	RchiOBHmChr4g0417321	RchiOBHmChr1g0381931
RchiOBHmChr4g0435381	RchiOBHmChr4g0437681	RchiOBHmChr4g0417501	RchiOBHmChr4g0434681
RchiOBHmChr4g0435411	RchiOBHmChr4g0437701	RchiOBHmChr4g0417791	RchiOBHmChr6g0304661
RchiOBHmChr4g0435551	RchiOBHmChr4g0437801	RchiOBHmChr4g0417841	RchiOBHmChr1g0367651
RchiOBHmChr4g0435571	RchiOBHmChr4g0437821	RchiOBHmChr4g0417861	RchiOBHmChr1g0325651
RchiOBHmChr4g0435641	RchiOBHmChr4g0437861	RchiOBHmChr4g0418551	RchiOBHmChr4g0425401
RchiOBHmChr4g0435771	RchiOBHmChr4g0437871	RchiOBHmChr4g0418621	RchiOBHmChr2g0104811
RchiOBHmChr4g0435791	RchiOBHmChr4g0438101	RchiOBHmChr4g0418961	RchiOBHmChr7g0201651
RchiOBHmChr4g0435811	RchiOBHmChr4g0438121	RchiOBHmChr4g0419721	RchiOBHmChr4g0397111
RchiOBHmChr4g0435821	RchiOBHmChr4g0438301	RchiOBHmChr4g0419871	RchiOBHmChr5g0009391
RchiOBHmChr4g0435831	RchiOBHmChr4g0438401	RchiOBHmChr4g0420101	RchiOBHmChr7g0196421
RchiOBHmChr4g0435841	RchiOBHmChr4g0438411	RchiOBHmChr4g0420131	RchiOBHmChr2g0099751
RchiOBHmChr4g0435881	RchiOBHmChr4g0438631	RchiOBHmChr4g0420141	RchiOBHmChr3g0470581
RchiOBHmChr4g0435971	RchiOBHmChr4g0438701	RchiOBHmChr4g0420411	RchiOBHmChr4g0442801
RchiOBHmChr4g0436001	RchiOBHmChr4g0438881	RchiOBHmChr4g0420421	RchiOBHmChr6g0272091
RchiOBHmChr4g0436131	RchiOBHmChr4g0438891	RchiOBHmChr4g0420481	RchiOBHmChr2g0149971
RchiOBHmChr4g0436201	RchiOBHmChr4g0439021	RchiOBHmChr4g0420631	RchiOBHmChr7g0215641
RchiOBHmChr4g0436281	RchiOBHmChr4g0439041	RchiOBHmChr4g0420651	RchiOBHmChr2g0155491
RchiOBHmChr4g0436691	RchiOBHmChr4g0439081	RchiOBHmChr4g0420671	RchiOBHmChr5g0012481
RchiOBHmChr4g0436751	RchiOBHmChr4g0439091	RchiOBHmChr4g0420701	RchiOBHmChr1g0377941
RchiOBHmChr4g0436761	RchiOBHmChr4g0439111	RchiOBHmChr4g0420971	RchiOBHmChr7g0211691
RchiOBHmChr4g0436831	RchiOBHmChr4g0439161	RchiOBHmChr4g0421171	RchiOBHmChr4g0441781
RchiOBHmChr4g0436911	RchiOBHmChr4g0439301	RchiOBHmChr4g0421181	RchiOBHmChr4g0395281
RchiOBHmChr4g0437011	RchiOBHmChr4g0439451	RchiOBHmChr4g0421281	RchiOBHmChr2g0093921
RchiOBHmChr4g0437071	RchiOBHmChr4g0439461	RchiOBHmChr4g0421671	RchiOBHmChr3g0470271
RchiOBHmChr4g0437081	RchiOBHmChr4g0439471	RchiOBHmChr4g0421681	RchiOBHmChr5g0061451
RchiOBHmChr4g0437091	RchiOBHmChr4g0439661	RchiOBHmChr4g0421891	RchiOBHmChr4g0427711
RchiOBHmChr4g0437331	RchiOBHmChr4g0439841	RchiOBHmChr4g0421961	RchiOBHmChr1g0350551
RchiOBHmChr4g0437341	RchiOBHmChr4g0439931	RchiOBHmChr4g0422121	RchiOBHmChr2g0161961
RchiOBHmChr4g0437351	RchiOBHmChr4g0439941	RchiOBHmChr4g0422131	RchiOBHmChr2g0104761
RchiOBHmChr4g0437391	RchiOBHmChr4g0440001	RchiOBHmChr4g0422191	RchiOBHmChr4g0389451
RchiOBHmChr4g0437631	RchiOBHmChr4g0440081	RchiOBHmChr4g0422271	RchiOBHmChr1g0361711
RchiOBHmChr4g0437821	RchiOBHmChr4g0440121	RchiOBHmChr4g0422301	RchiOBHmChr4g0428561
RchiOBHmChr4g0437861	RchiOBHmChr4g0440191	RchiOBHmChr4g0422341	RchiOBHmChr5g0004141
RchiOBHmChr4g0437871	RchiOBHmChr4g0440241	RchiOBHmChr4g0422351	RchiOBHmChr2g0156311
RchiOBHmChr4g0438401	RchiOBHmChr4g0440361	RchiOBHmChr4g0422371	RchiOBHmChr5g0025581
RchiOBHmChr4g0438411	RchiOBHmChr4g0440481	RchiOBHmChr4g0422871	RchiOBHmChr7g0187321
RchiOBHmChr4g0438511	RchiOBHmChr4g0440501	RchiOBHmChr4g0423051	RchiOBHmChr2g0145191
RchiOBHmChr4g0438631	RchiOBHmChr4g0440581	RchiOBHmChr4g0423071	RchiOBHmChr1g0370091
RchiOBHmChr4g0438701	RchiOBHmChr4g0440591	RchiOBHmChr4g0423301	RchiOBHmChr4g0387351
RchiOBHmChr4g0438861	RchiOBHmChr4g0440781	RchiOBHmChr4g0423581	RchiOBHmChr5g0056081
RchiOBHmChr4g0438891	RchiOBHmChr4g0440841	RchiOBHmChr4g0423611	RchiOBHmChr6g0299021
[truncated: 2,093 more rows]

## Sheet: Supplemental Table S2
Table S2. Identification of common upregulated DEGs
Gene_ID	Description	InterPro	NR_ID	NR_ACC	NR_Description	SwissProt_ID
RchiOBHmChr4g0387631	---NA---	RcHm_v2.0_Chr4g0387631	gi|764569592|ref|XP_004296572.2|	XP_004296572	PREDICTED: chlorophyllase-2, chloroplastic [Fragaria vesca subsp. vesca]	sp|Q9LE89.1|
RchiOBHmChr6g0292241	gibberellin receptor GID1B-like	AB_hydrolase. Abhydrolase_3. AB_hydrolase_3. alpha/beta-Hydrolases. hydrolase activity. LIPASE_GDXG_HIS. Lipase_GDXG_HIS_AS. Lipase_GDXG_put_SER_AS. LIPASE_GDXG_SER. MEMBER OF 'GDXG' FAMILY OF LIPOLYTIC ENZYMES. metabolic process. RcHm_v2.0_Chr6g0292241. SUBFAMILY NOT NAMED. Triglyceride catabolism	gi|470108815|ref|XP_004290704.1|	XP_004290704	PREDICTED: gibberellin receptor GID1B-like [Fragaria vesca subsp. vesca]	sp|Q9SX25.1|
RchiOBHmChr1g0374691	21 kDa -like	enzyme inhibitor activity. FAMILY NOT NAMED. Invertase/methylesterase_inhib. Pectinesterase_inhib_dom. Plant invertase/pectin methylesterase inhibitor. PLANT INVERTASE/PECTIN METHYLESTERASE INHIBITOR SUPERFAMILY PROTEIN. PMEI. PMEI-like_3. RcHm_v2.0_Chr1g0374691. TIGR01614	gi|470144354|ref|XP_004307823.1|	XP_004307823	PREDICTED: 21 kDa protein-like [Fragaria vesca subsp. vesca]	sp|O22244.1|
RchiOBHmChr2g0158741	cellulose synthase H1	cellulose biosynthetic process. Cellulose_synt. Cellulose_synth. CELLULOSE SYNTHASE-LIKE PROTEIN B1-RELATED. cellulose synthase (UDP-forming) activity. membrane. Nucleotide-diphospho-sugar transferases. Nucleotide-diphossugar_trans. RcHm_v2.0_Chr2g0158741. X-BOX TRANSCRIPTION FACTOR-RELATED	gi|470103054|ref|XP_004287960.1|	XP_004287960	PREDICTED: cellulose synthase-like protein H1 [Fragaria vesca subsp. vesca]	sp|Q7XUU0.3|
RchiOBHmChr1g0364481	glutathione transferase GST 23-like	GLUTATHIONE S-TRANSFERASE, GST, SUPERFAMILY, GST DOMAIN CONTAINING. Glutathione-S-Trfase_C-like. Glutathione-S-Trfase_C_sf. Glutathione_S-Trfase_N. Glutathione_Transferase_(cyto. GST_C_2. GST_C_Tau. GST_CTER. GST C-terminal domain-like. GST_N. GST_N_Tau. GST_NTER. Main.3:_Omega-_and_Tau-like_. Main_(cytGST). protein binding. RcHm_v2.0_Chr1g0364481. SUBFAMILY NOT NAMED. Thioredoxin-like. Thioredox…	gi|470142636|ref|XP_004307009.1|	XP_004307009	PREDICTED: glutathione transferase GST 23-like [Fragaria vesca subsp. vesca]	sp|Q9ZW28.1|
RchiOBHmChr2g0136401	DUF761 domain	disorder_prediction. DUF761. DUF761_pln. FAMILY NOT NAMED. RcHm_v2.0_Chr2g0136401. SUBFAMILY NOT NAMED	gi|595953069|ref|XP_007216477.1|	XP_007216477	uncharacterized protein LOC18784010 [Prunus persica]	-
RchiOBHmChr4g0432091	very-long-chain 3-oxoacyl- reductase 1-like	11-beta-HSD1. 17beta-HSD1_like_SDR_c. adh_short. FAMILY NOT NAMED. GDHRDH. NAD(P)-bd_dom_sf. NAD(P)-binding Rossmann-fold domains. RcHm_v2.0_Chr4g0432091. SDR_fam. SUBFAMILY NOT NAMED	gi|645230500|ref|XP_008221964.1|	XP_008221964	PREDICTED: very-long-chain 3-oxoacyl-CoA reductase 1-like [Prunus mume]	sp|Q5XG41.1|
RchiOBHmChr2g0172841	titin isoform X2	Coil. disorder_prediction. RcHm_v2.0_Chr2g0172841	gi|764618847|ref|XP_011468291.1|	XP_011468291	PREDICTED: titin isoform X2 [Fragaria vesca subsp. vesca]	-
RchiOBHmChr7g0195571	umecyanin-like	Cu_bind_like. Cupredoxin. Cupredoxins. electron transfer activity. FAMILY NOT NAMED. PHYTOCYANIN. Phytocyanin_dom. RcHm_v2.0_Chr7g0195571	gi|658000028|ref|XP_008392456.1|	XP_008392456	umecyanin-like [Malus domestica]	sp|P29602.3|
RchiOBHmChr5g0000691	PREDICTED: uncharacterized protein LOC101291127	FAMILY NOT NAMED. RcHm_v2.0_Chr5g0000691. SUBFAMILY NOT NAMED	gi|764550574|ref|XP_011460058.1|	XP_011460058	PREDICTED: uncharacterized protein LOC101291127 [Fragaria vesca subsp. vesca]	-
RchiOBHmChr7g0192031	proline transporter 2-like	Aa_trans. AA_transpt_TM. AMINO ACID TRANSPORTER. PROLINE TRANSPORTER 1-RELATED. RcHm_v2.0_Chr7g0192031	gi|470126372|ref|XP_004299162.1|	XP_004299162	PREDICTED: proline transporter 1-like [Fragaria vesca subsp. vesca]	sp|Q9LRB5.1|
RchiOBHmChr2g0142771	ABC transporter C family member 8	ABC1_TM_dom. ABC1_TM_sf. ABCC_MRP_domain1. ABCC_MRP_domain2. ABC_membrane. ABC_TM1F. ABC_tran. ABC_TRANSPORTER_1. ABC_TRANSPORTER_2. ABC TRANSPORTER C FAMILY MEMBER 8. ABC_transporter_CS. ABC_transporter-like. ABC transporter transmembrane region. ATPase activity. ATPase activity, coupled to transmembrane movement of substances. ATP binding. FAMILY NOT NAMED. integral component of membrane. P-loo…	gi|470125128|ref|XP_004298558.1|	XP_004298558	PREDICTED: ABC transporter C family member 8-like [Fragaria vesca subsp. vesca]	sp|Q9LZJ5.1|
RchiOBHmChr2g0100321	bifunctional epoxide hydrolase 2-like	AB_hydrolase. Abhydrolase_1. AB_hydrolase_1. alpha/beta-Hydrolases. catalytic activity. EPOXHYDRLASE. Epox_hydrolase-like. FAMILY NOT NAMED. RcHm_v2.0_Chr2g0100321. SUBFAMILY NOT NAMED	gi|764512408|ref|XP_004287855.2|	XP_004287855	PREDICTED: bifunctional epoxide hydrolase 2-like [Fragaria vesca subsp. vesca]	sp|Q3V1F8.2|
RchiOBHmChr6g0301861	thioredoxin H-type	cell redox homeostasis. glycerol ether metabolic process. protein disulfide oxidoreductase activity. RcHm_v2.0_Chr6g0301861. Thioredoxin. THIOREDOXIN. THIOREDOXIN_1. THIOREDOXIN_2. Thioredoxin_CS. Thioredoxin_domain. THIOREDOXIN H1. Thioredoxin-like. Thioredoxin-like_sf. TRX_family	gi|470111184|ref|XP_004291829.1|	XP_004291829	PREDICTED: thioredoxin H-type [Fragaria vesca subsp. vesca]	sp|Q39239.2|
RchiOBHmChr6g0279131	mechanosensitive ion channel 6-like	Coil. disorder_prediction. FAMILY NOT NAMED. LSM_dom_sf. Memb_At2g17000. membrane. MS_channel. MscS_channel. MscS_dom_sf. MscS-like_plants/fungi. RcHm_v2.0_Chr6g0279131. Sm-like ribonucleoproteins. SUBFAMILY NOT NAMED. transmembrane transport	gi|470112847|ref|XP_004292641.1|	XP_004292641	PREDICTED: mechanosensitive ion channel protein 6-like [Fragaria vesca subsp. vesca]	sp|O14050.1|
RchiOBHmChr3g0470011	OTU domain-containing DDB_G0284757	Cysteine proteinases. OTU. OTU_dom. OTU DOMAIN CONTAINING PROTEIN. Papain_like_cys_pep_sf. RcHm_v2.0_Chr3g0470011. SUBFAMILY NOT NAMED	gi|470137390|ref|XP_004304449.1|	XP_004304449	PREDICTED: OTU domain-containing protein 5 isoform X1 [Fragaria vesca subsp. vesca]	sp|F4K3M6.2|
RchiOBHmChr3g0490221	glutamate decarboxylase 1	Alanine, aspartate and glutamate metabolism. beta-Alanine metabolism. Butanoate metabolism. carboxylic acid metabolic process. carboxy-lyase activity. catalytic activity. disorder_prediction. FAMILY NOT NAMED. Glutamate_decarboxylase. glutamate decarboxylase activity. glutamate metabolic process. L-glutamate degradation IV. PLP-dependent transferases. PyrdxlP-dep_de-COase. PyrdxlP-dep_Trfase. Pyr…	gi|764520987|ref|XP_011469669.1|	XP_011469669	PREDICTED: glutamate decarboxylase 1 [Fragaria vesca subsp. vesca]	sp|Q9CG20.1|
RchiOBHmChr5g0024031	metal tolerance 10-like	Cation_efflux. Cation_efflux_CTD. Cation_efflux_CTD_sf. Cation efflux protein cytoplasmic domain-like. Cation efflux protein transmembrane domain-like. Cation_efflux_TMD_sf. cation transmembrane transporter activity. cation transport. FAMILY NOT NAMED. integral component of membrane. RcHm_v2.0_Chr5g0024031. SUBFAMILY NOT NAMED. TIGR01297. transmembrane transport. Zinc efflux and compartmentalizat…	gi|470141681|ref|XP_004306558.1|	XP_004306558	PREDICTED: metal tolerance protein 10-like [Fragaria vesca subsp. vesca]	sp|P21559.1|
RchiOBHmChr4g0437631	cytochrome P450 CYP749A22-like	Cytochrome P450. CYTOCHROME_P450. CYTOCHROME P450 FAMILY MEMBER. Cyt_P450. Cyt_P450_CS. Cyt_P450_E_grp-I. Cyt_P450_sf. EP450I. heme binding. iron ion binding. oxidation-reduction process. oxidoreductase activity, acting on paired donors, with incorporation or reduction of molecular oxygen. p450. P450. RcHm_v2.0_Chr4g0437631. SUBFAMILY NOT NAMED	gi|470122361|ref|XP_004297211.1|	XP_004297211	PREDICTED: cytochrome P450 CYP749A22-like [Fragaria vesca subsp. vesca]	sp|Q9LUC6.1|
RchiOBHmChr2g0125411	STRICTOSIDINE SYNTHASE-LIKE 10-like	6-blade_b-propeller_TolB-like. biosynthetic process. Calcium-dependent phosphotriesterase. PROTEIN STRICTOSIDINE SYNTHASE-LIKE 10. RcHm_v2.0_Chr2g0125411. Strictosidine_synthase. strictosidine synthase activity. STRICTOSIDINE SYNTHASE-RELATED. Strictosidine_synth_cons-reg. Str_synth	gi|470144029|ref|XP_004307669.1|	XP_004307669	PREDICTED: protein STRICTOSIDINE SYNTHASE-LIKE 10-like [Fragaria vesca subsp. vesca]	sp|Q803F5.1|
RchiOBHmChr7g0233021	phosphoenolpyruvate carboxykinase [ATP]-like	ATP binding. C4 photosynthetic carbon assimilation cycle, PEPCK type. Carbon fixation in photosynthetic organisms. Citrate cycle (TCA cycle). Coil. disorder_prediction. gluconeogenesis. Gluconeogenesis. Glycolysis / Gluconeogenesis. PEP_carboxykinase_ATP. PEP_carboxykinase_C. PEP carboxykinase-like. PEP_carboxykinase_N. PEP carboxykinase N-terminal domain. PEPCK_ATP. PEPCK_ATP_CS. phosphoenolpyru…	gi|470127764|ref|XP_004299832.1|	XP_004299832	PREDICTED: phosphoenolpyruvate carboxykinase [ATP]-like [Fragaria vesca subsp. vesca]	sp|Q96UL8.3|
RchiOBHmChr4g0392581	MLP 28	Bet_v_1. Bet v1-like. Bet_v1-like. Bet_v_I/MLP. defense response. FAMILY NOT NAMED. MLP-LIKE PROTEIN 165-RELATED. RcHm_v2.0_Chr4g0392581. response to biotic stimulus. START-like_dom_sf	gi|470108093|ref|XP_004290369.1|	XP_004290369	PREDICTED: MLP-like protein 43 [Fragaria vesca subsp. vesca]	sp|P0C0B0.1|
RchiOBHmChr3g0450101	EIN4	ATPase domain of HSP90 chaperone/DNA topoisomerase II/histidine kinase. CheY-like. CheY-like_superfamily. Coil. endoplasmic reticulum membrane. ethylene binding. ETHYLENE RECEPTOR 2. ethylene receptor activity. Ethylen_sen_hybr_HK. ETR. FAMILY NOT NAMED. GAF. GAF domain-like. GAF-like_dom_sf. HATPase_C_sf. HIS_KIN. His_kinase_dom. negative regulation of ethylene-activated signaling pathway. phosp…	gi|470132406|ref|XP_004302073.1|	XP_004302073	PREDICTED: protein EIN4 [Fragaria vesca subsp. vesca]	sp|Q9M7M1.1|
RchiOBHmChr4g0392611	MLP 28	Bet_v_1. Bet v1-like. Bet_v_I/MLP. defense response. FAMILY NOT NAMED. RcHm_v2.0_Chr4g0392611. response to biotic stimulus. START-like_dom_sf	gi|470108093|ref|XP_004290369.1|	XP_004290369	PREDICTED: MLP-like protein 43 [Fragaria vesca subsp. vesca]	sp|Q9C7I3.1|
RchiOBHmChr5g0064421	TRM32-like isoform X1	Coil. disorder_prediction. DUF3741. DUF4378. PHOSPHATIDYLINOSITOL N-ACETYLGLUCOSAMINYLTRANSFERASE SUBUNIT P DOWN SYNDROME CRITICAL REGION PROTEIN 5 -RELATED. PROTEIN TRM32. RcHm_v2.0_Chr5g0064421	gi|470119633|ref|XP_004295915.1|	XP_004295915	PREDICTED: protein TRM32 [Fragaria vesca subsp. vesca]	sp|F4HSD5.1|
RchiOBHmChr3g0470691	RING finger and CHY zinc finger domain-containing 1-like	Antigen processing: Ubiquitination &amp; Proteasome degradation. CHY zinc finger-like. RcHm_v2.0_Chr3g0470691. RING FINGER AND CHY ZINC FINGER DOMAIN-CONTAINING PROTEIN 1. RING/U-box. SUBFAMILY NOT NAMED. Translesion Synthesis by POLH. zf-CHY. ZF_CHY. ZF_CTCHY. ZF_RING_2. zf-RING_UBOX. Zinc hairpin stack. zinc ion binding. zinc_ribbon_6. Znf_CHY. Znf_CHY_sf. Znf_CTCHY. Znf_CTCHY_sf. Znf_RING. Znf…	gi|470137451|ref|XP_004304477.1|	XP_004304477	PREDICTED: RING finger and CHY zinc finger domain-containing protein 1 [Fragaria vesca subsp. vesca]	sp|F4IDY5.1|
RchiOBHmChr6g0311161	cytochrome P450 711A1-like	Cytochrome P450. CYTOCHROME_P450. CYTOCHROME P450 711A1. Cyt_P450. Cyt_P450_CS. Cyt_P450_E_grp-I. Cyt_P450_sf. EP450I. FAMILY NOT NAMED. heme binding. iron ion binding. oxidation-reduction process. oxidoreductase activity, acting on paired donors, with incorporation or reduction of molecular oxygen. p450. P450. RcHm_v2.0_Chr6g0311161	gi|764538334|ref|XP_004291053.2|	XP_004291053	PREDICTED: cytochrome P450 711A1 [Fragaria vesca subsp. vesca]	sp|P79102.1|
RchiOBHmChr7g0202001	geraniol 8-hydroxylase-like	Cytochrome P450. CYTOCHROME_P450. CYTOCHROME P450 - LIKE PROTEIN-RELATED. Cyt_P450. Cyt_P450_CS. Cyt_P450_E_grp-I. Cyt_P450_sf. EP450I. FAMILY NOT NAMED. heme binding. iron ion binding. oxidation-reduction process. oxidoreductase activity, acting on paired donors, with incorporation or reduction of molecular oxygen. p450. P450. RcHm_v2.0_Chr7g0202001	gi|470125383|ref|XP_004298682.1|	XP_004298682	PREDICTED: geraniol 8-hydroxylase-like [Fragaria vesca subsp. vesca]	sp|Q7G602.1|
RchiOBHmChr7g0185551	transcription factor BEE 3	BHLH. bHLH_dom. disorder_prediction. HLH. HLH_DNA-bd_sf. HLH, helix-loop-helix DNA-binding domain. protein dimerization activity. RcHm_v2.0_Chr7g0185551. STEROL REGULATORY ELEMENT-BINDING PROTEIN. SUBFAMILY NOT NAMED	gi|470129208|ref|XP_004300517.1|	XP_004300517	PREDICTED: transcription factor BEE 3 [Fragaria vesca subsp. vesca]	sp|Q69WS3.2|
RchiOBHmChr7g0243731	UDP-glycosyltransferase 85A2-like	GLUCOSYL/GLUCURONOSYL TRANSFERASES. Glucuronidation. metabolic process. RcHm_v2.0_Chr7g0243731. SUBFAMILY NOT NAMED. transferase activity, transferring hexosyl groups. UDP_glucos_trans. UDP_glycos_trans_CS. UDP-Glycosyltransferase/glycogen phosphorylase. UDPGT	gi|470127379|ref|XP_004299648.1|	XP_004299648	PREDICTED: 7-deoxyloganetin glucosyltransferase-like [Fragaria vesca subsp. vesca]	sp|G3FIN9.1|
RchiOBHmChr5g0055131	pleiotropic drug resistance 2-like	ABC2_membrane. ABC_2_trans. ABCG_PDR_1. ABCG_PDR_2. ABCG_PDR_domain1. ABCG_PDR_domain2. ABC_tran. ABC_trans_N. ABC_TRANSPORTER_2. ABC_transporter-like. ABC transporters in lipid homeostasis. ATPase activity. ATP binding. ATP-BINDING CASSETTE TRANSPORTER. disorder_prediction. membrane. PDR_assoc. P-loop containing nucleoside triphosphate hydrolases. P-loop_NTPase. RcHm_v2.0_Chr5g0055131. SUBFAMILY…	gi|470110548|ref|XP_004291542.1|	XP_004291542	PREDICTED: pleiotropic drug resistance protein 2-like [Fragaria vesca subsp. vesca]	sp|Q8GU89.1|
RchiOBHmChr7g0196461	Late embryogenesis abundant hydroxyproline-rich glycofamily	FAMILY NOT NAMED. LEA_2. RcHm_v2.0_Chr7g0196461. SUBFAMILY NOT NAMED	gi|807406951|gb|AKC88473.1|	AKC88473	putative LEA-1 protein [Rosa chinensis]	sp|Q6DST1.1|
RchiOBHmChr2g0167461	NAC domain-containing 100	disorder_prediction. DNA binding. FAMILY NOT NAMED. NAC. NAC-dom. NAC domain. NAC DOMAIN-CONTAINING PROTEIN 100-RELATED. NAC_dom_sf. NAM. RcHm_v2.0_Chr2g0167461. regulation of transcription, DNA-templated	gi|407098204|gb|AFS95065.1|	AFS95065	NAC domain protein 100 [Rosa hybrid cultivar]	sp|Q5CD17.2|
RchiOBHmChr6g0272741	TMV resistance N-like	Activation of caspases through apoptosome-mediated cleavage. ADP binding. Coil. DISEASERSIST. disorder_prediction. Formation of apoptosome. L domain-like. Leu-rich_rpt_3. LRR_3. LRR_dom_sf. NB-ARC. Neutrophil degranulation. P-loop containing nucleoside triphosphate hydrolases. P-loop_NTPase. protein binding. RcHm_v2.0_Chr6g0272741. signal transduction. TIR. TIR_dom. Toll/Interleukin receptor TIR …	gi|694431232|ref|XP_009343054.1|	XP_009343054	PREDICTED: TMV resistance protein N-like [Pyrus x bretschneideri]	sp|P0DKH6.1|
RchiOBHmChr2g0126321	E3 ubiquitin- ligase RMA1H1-like	disorder_prediction. E3 UBIQUITIN-PROTEIN LIGASE RMA1-RELATED. metal ion binding. RcHm_v2.0_Chr2g0126321. RING-HC_AtRMA_like. RING/U-box. RNF5. zf-C3HC4. ZF_RING_1. ZF_RING_2. Znf_C3HC4_RING-type. Znf_RING. Znf_RING_CS. Znf_RING/FYVE/PHD	gi|470134629|ref|XP_004303150.1|	XP_004303150	PREDICTED: E3 ubiquitin-protein ligase RMA1H1-like [Fragaria vesca subsp. vesca]	sp|Q99942.1|
RchiOBHmChr2g0111661	mitochondrial uncoupling 5-like	FAMILY NOT NAMED. Mito_carr. Mitochondrial carrier. mitochondrial membrane. Mitochondrial_sb/sol_carrier. mitochondrial transport. MITOCHONDRIAL UNCOUPLING PROTEIN 5-RELATED. Mit_uncoupling_UCP-like. Mt_carrier_dom_sf. MTUNCOUPLING. RcHm_v2.0_Chr2g0111661. SOLCAR	gi|470104226|ref|XP_004288509.1|	XP_004288509	PREDICTED: mitochondrial uncoupling protein 5 [Fragaria vesca subsp. vesca]	sp|Q9UBX3.2|
RchiOBHmChr3g0458781	NRT1 PTR FAMILY -like	disorder_prediction. membrane. MFS. MFS_dom. MFS general substrate transporter. MFS_trans_sf. OLIGOPEPTIDE TRANSPORTER-RELATED. POT_fam. Proton/oligopeptide cotransporters. PTR2. RcHm_v2.0_Chr3g0458781. SUBFAMILY NOT NAMED. transmembrane transport. transmembrane transporter activity	gi|764597758|ref|XP_011466207.1|	XP_011466207	PREDICTED: protein NRT1/ PTR FAMILY 4.5-like [Fragaria vesca subsp. vesca]	sp|Q9LYR6.1|
RchiOBHmChr2g0129071	trichome birefringence-like 39	FAMILY NOT NAMED. PC-Esterase. PMR5N. PMR5_N_dom. PROTEIN TRICHOME BIREFRINGENCE-LIKE 39-RELATED. RcHm_v2.0_Chr2g0129071. TBL	gi|470134682|ref|XP_004303168.1|	XP_004303168	PREDICTED: protein trichome birefringence-like 39 [Fragaria vesca subsp. vesca]	sp|Q940H3.1|
RchiOBHmChr6g0307951	abscisic acid 8 -hydroxylase 4-like	ABSCISIC ACID 8'-HYDROXYLASE 4. Cytochrome P450. CYTOCHROME_P450. Cyt_P450. Cyt_P450_CS. Cyt_P450_E_grp-I. Cyt_P450_sf. EP450I. FAMILY NOT NAMED. heme binding. iron ion binding. oxidation-reduction process. oxidoreductase activity, acting on paired donors, with incorporation or reduction of molecular oxygen. p450. P450. RcHm_v2.0_Chr6g0307951	gi|470109653|ref|XP_004291107.1|	XP_004291107	PREDICTED: abscisic acid 8'-hydroxylase 4-like [Fragaria vesca subsp. vesca]	sp|K4CI52.1|
RchiOBHmChr6g0299771	ethylene-responsive transcription factor ERF003-like	AP2. AP2_ERF. AP2/ERF_dom. AP2/ERF_dom_sf. AP2/ERF-transcript_factor. disorder_prediction. DNA-bd_dom_sf. DNA binding. DNA-binding domain. DNA binding transcription factor activity. ETHRSPELEMNT. PTI6. RcHm_v2.0_Chr6g0299771. regulation of transcription, DNA-templated. SHN SHINE , DNA BINDING / TRANSCRIPTION FACTOR. SUBFAMILY NOT NAMED	gi|470111409|ref|XP_004291940.1|	XP_004291940	PREDICTED: ethylene-responsive transcription factor ERF003-like [Fragaria vesca subsp. vesca]	sp|O65665.1|
RchiOBHmChr2g0148981	beta-amyrin synthase-like	Activation of gene expression by SREBF (SREBP). AMYRIN SYNTHASE LUP2-RELATED. Cholesterol biosynthesis. intramolecular transferase activity. LANOSTEROL SYNTHASE. Prenyltransferase_Like_2. RcHm_v2.0_Chr2g0148981. SQCY_1. SQ_cyclase_C. SQ_cyclase_N. SQHop_cyclase_C. SQHop_cyclase_N. Squalene_cyclase. Terpene_synthase_CS. TERPENE_SYNTHASES. Terpenoid_cyclase/PrenylTrfase. Terpenoid cyclases/Protein …	gi|470136001|ref|XP_004303791.1|	XP_004303791	PREDICTED: beta-amyrin synthase-like [Fragaria vesca subsp. vesca]	sp|Q9MB42.1|
RchiOBHmChr6g0302821	GAST-like gene product family	EXTENSIN, PROLINE-RICH PROTEIN. GASA. GIBBERELLIN-REGULATED PROTEIN 1. RcHm_v2.0_Chr6g0302821	gi|1043858433|dbj|GAU10866.1|	GAU10866	hypothetical protein TSUD_425650, partial [Trifolium subterraneum]	sp|Q8LFM2.1|
RchiOBHmChr3g0487811	cysteine-rich receptor kinase 2	ATP binding. disorder_prediction. FAMILY NOT NAMED. GNK2. GNK2_sf. Kinase-like_dom_sf. Pkinase. protein kinase activity. PROTEIN_KINASE_ATP. Protein_kinase_ATP_BS. PROTEIN_KINASE_DOM. Protein kinase-like (PK-like). PROTEIN_KINASE_ST. protein phosphorylation. Prot_kinase_dom. RcHm_v2.0_Chr3g0487811. Ser/Thr_kinase_AS. STKc_IRAK. Stress-antifung. SUBFAMILY NOT NAMED	gi|764542299|ref|XP_011459210.1|	XP_011459210	PREDICTED: cysteine-rich receptor-like protein kinase 2 [Fragaria vesca subsp. vesca]	sp|Q8S9L6.1|
RchiOBHmChr1g0384031	laccase-15-like	apoplast. copper ion binding. Cu-oxidase. Cu-oxidase_2. Cu-oxidase_3. Cu_oxidase_CS. Cu_oxidase_Cu_BS. Cupredoxin. Cupredoxins. CuRO_1_LCC. CuRO_1_LCC_plant. CuRO_2_LCC. CuRO_2_LCC_plant. CuRO_3_LCC. CuRO_3_LCC_plant. hydroquinone:oxygen oxidoreductase activity. Justicidin B biosynthesis. Laccase. lignin catabolic process. Matairesinol biosynthesis. MULTI-COPPER OXIDASE. MULTICOPPER_OXIDASE1. MUL…	gi|186461211|gb|ACC78283.1|	ACC78283	putative laccase [Rosa hybrid cultivar]	sp|Q9LYQ2.1|
RchiOBHmChr3g0476321	syntaxin-121-like	Coil. intracellular protein transport. membrane. RcHm_v2.0_Chr3g0476321. SNAP receptor activity. SNARE. SNARE_syntaxin1-like. SynN. Syntaxin. SYNTAXIN. SYNTAXIN-121-RELATED. Syntaxin/epimorphin_CS. Syntaxin_N. T_SNARE. T_SNARE_dom. t-snare proteins. vesicle-mediated transport	gi|764607368|ref|XP_011467191.1|	XP_011467191	PREDICTED: syntaxin-121 [Fragaria vesca subsp. vesca]	sp|A8WVD0.1|
RchiOBHmChr1g0371291	Neuronal PAS domain-containing 4	FAMILY NOT NAMED. GB|AAD25673.1. RcHm_v2.0_Chr1g0371291	gi|470144082|ref|XP_004307694.1|	XP_004307694	PREDICTED: uncharacterized protein LOC101292549 [Fragaria vesca subsp. vesca]	-
RchiOBHmChr5g0071811	probable WRKY transcription factor 25	disorder_prediction. DNA binding transcription factor activity. FAMILY NOT NAMED. RcHm_v2.0_Chr5g0071811. regulation of transcription, DNA-templated. sequence-specific DNA binding. WRKY. WRKY DNA-binding domain. WRKY_dom. WRKY_dom_sf. WRKY TRANSCRIPTION FACTOR PROTEIN 1-RELATED	gi|470117218|ref|XP_004294758.1|	XP_004294758	PREDICTED: probable WRKY transcription factor 25 [Fragaria vesca subsp. vesca]	sp|O22921.1|
RchiOBHmChr5g0033741	metallothionein type 3	RcHm_v2.0_Chr5g0033741	gi|2465006|emb|CAA04766.1|	CAA04766	metallothionein-like protein [Fragaria vesca]	sp|O22433.1|
RchiOBHmChr5g0066401	probable phosphatase 2C 24	catalytic activity. cation binding. PP2C. PP2C_BS. PP2Cc. PP2C-like. PPM_1. PPM_2. PPM-type_dom_sf. PPM-type_phosphatase_dom. protein dephosphorylation. PROTEIN PHOSPHATASE 2C. PROTEIN PHOSPHATASE 2C 3-RELATED. protein serine/threonine phosphatase activity. RcHm_v2.0_Chr5g0066401. T cell receptor signaling pathway. Th1 and Th2 cell differentiation	gi|470110484|ref|XP_004291511.1|	XP_004291511	PREDICTED: probable protein phosphatase 2C 24 [Fragaria vesca subsp. vesca]	sp|Q65XK7.1|
RchiOBHmChr7g0180131	Dynein light chain type 1 family isoform 2	disorder_prediction. DLC. DLC_sf. dynein complex. Dynein_light. DYNEIN LIGHT CHAIN. Dynein_light_chain_typ-1/2. microtubule-based process. RcHm_v2.0_Chr7g0180131. SUBFAMILY NOT NAMED	gi|470127346|ref|XP_004299633.1|	XP_004299633	PREDICTED: uncharacterized protein LOC101314467 [Fragaria vesca subsp. vesca]	sp|Q9UR05.1|
RchiOBHmChr6g0271521	EXORDIUM-like 2	EXORDIUM-like. FAMILY NOT NAMED. Phi_1. PROTEIN EXORDIUM-LIKE 4. RcHm_v2.0_Chr6g0271521	gi|657980110|ref|XP_008382034.1|	XP_008382034	protein EXORDIUM-like 2 [Malus domestica]	sp|Q9SII5.1|
RchiOBHmChr5g0053461	nudix hydrolase 10-like	GFGPROTEIN. hydrolase activity. Nudix. NUDIX. NUDIX_BOX. NUDIXFAMILY. Nudix_hydrolase. NUDIX HYDROLASE 10. Nudix_hydrolase6-like. NUDIX_hydrolase_CS. NUDIX_hydrolase_dom. NUDIX_hydrolase-like_dom_sf. NUDIX HYDROLASE RELATED. Phosphate bond hydrolysis by NUDT proteins. RcHm_v2.0_Chr5g0053461	gi|645241608|ref|XP_008227157.1|	XP_008227157	PREDICTED: nudix hydrolase 10-like isoform X1 [Prunus mume]	sp|P13420.1|
RchiOBHmChr6g0264501	serine carboxypeptidase-like 18	AB_hydrolase. alpha/beta-Hydrolases. CARBOXYPEPT_SER_HIS. CRBOXYPTASEC. Glycosphingolipid metabolism. MHC class II antigen presentation. Neutrophil degranulation. Peptidase_S10. proteolysis. RcHm_v2.0_Chr6g0264501. Ser_caboxypep_his_AS. SERINE PROTEASE FAMILY S10 SERINE CARBOXYPEPTIDASE. serine-type carboxypeptidase activity. Sialic acid metabolism. SUBFAMILY NOT NAMED	gi|470106644|ref|XP_004289672.1|	XP_004289672	PREDICTED: serine carboxypeptidase-like 13 [Fragaria vesca subsp. vesca]	sp|Q8RWJ6.1|
RchiOBHmChr7g0206481	Histone H3 K4-specific methyltransferase SET7 9 family	Coil. Histone H3 K4-specific methyltransferase SET7/9 N-terminal domain. MORN. PHOSPHATIDYLINOSITOL-4-PHOSPHATE 5-KINASE RELATED. RcHm_v2.0_Chr7g0206481. SUBFAMILY NOT NAMED	gi|470128765|ref|XP_004300305.1|	XP_004300305	PREDICTED: uncharacterized protein LOC101304099 [Fragaria vesca subsp. vesca]	sp|Q641X6.1|
RchiOBHmChr4g0428891	ethylene-responsive transcription factor ERF113	AP2. AP2_ERF. AP2/ERF_dom. AP2/ERF_dom_sf. disorder_prediction. DNA-bd_dom_sf. DNA binding. DNA-binding domain. DNA binding transcription factor activity. ETHRSPELEMNT. FAMILY NOT NAMED. RcHm_v2.0_Chr4g0428891. regulation of transcription, DNA-templated. SUBFAMILY NOT NAMED	gi|764646115|ref|XP_011457529.1|	XP_011457529	PREDICTED: ethylene-responsive transcription factor ERF113 [Fragaria vesca subsp. vesca]	sp|Q9LW50.1|
RchiOBHmChr4g0421171	CASP VIT_05s0020g01830	CASP/CASPL. CASP_dom. disorder_prediction. DUF588. NITRATE, FROMATE, IRON DEHYDROGENASE. RcHm_v2.0_Chr4g0421171. SUBFAMILY NOT NAMED. TIGR01569	gi|470121484|ref|XP_004296796.1|	XP_004296796	PREDICTED: CASP-like protein 1D1 [Fragaria vesca subsp. vesca]	sp|D2KQI6.1|
RchiOBHmChr1g0378281	beta-carotene hydroxylase chloroplastic-like	BETA-CAROTENE 3-HYDROXYLASE 1, CHLOROPLASTIC-RELATED. FA_hydroxylase. FAMILY NOT NAMED. Fatty_acid_hydroxylase. iron ion binding. lipid biosynthetic process. oxidation-reduction process. oxidoreductase activity. RcHm_v2.0_Chr1g0378281	gi|470144837|ref|XP_004308054.1|	XP_004308054	PREDICTED: beta-carotene hydroxylase 2, chloroplastic-like [Fragaria vesca subsp. vesca]	sp|Q44262.1|
RchiOBHmChr7g0215641	transport and Golgi organization 2 homolog	RcHm_v2.0_Chr7g0215641. SER/THR-RICH PROTEIN T10 IN DGCR REGION. SUBFAMILY NOT NAMED. TANGO2	gi|470129251|ref|XP_004300538.1|	XP_004300538	PREDICTED: transport and Golgi organization 2 homolog [Fragaria vesca subsp. vesca]	sp|P53275.1|
RchiOBHmChr7g0242271	homeobox-leucine zipper ATHB-6-like	Coil. COPI-mediated anterograde transport. disorder_prediction. DNA binding. DNA binding transcription factor activity. FAMILY NOT NAMED. Golgi Associated Vesicle Biogenesis. HALZ. Homeobox. HOMEOBOX_1. HOMEOBOX_2. Homeobox_CS. Homeobox_dom. HOMEOBOX-LEUCINE ZIPPER PROTEIN ATHB-16-RELATED. Homeobox-like_sf. homeodomain. Homeodomain-like. HTH_motif. HTHREPRESSR. Leu_zip_homeo. RcHm_v2.0_Chr7g02422…	gi|764586125|ref|XP_011464610.1|	XP_011464610	PREDICTED: homeobox-leucine zipper protein ATHB-6-like [Fragaria vesca subsp. vesca]	sp|Q10QP3.1|
RchiOBHmChr5g0049511	indole-3-acetaldehyde oxidase-like	2Fe-2S-bd. 2Fe-2S-bd_dom_sf. 2Fe2S_fd_BS. 2FE2S_FER_1. 2FE2S_FER_2. 2Fe-2S ferredoxin-like. 2Fe-2S_ferredoxin-like_sf. 2Fe-2S_ferredoxin-type. 2 iron, 2 sulfur cluster binding. ABSCISIC-ALDEHYDE OXIDASE-RELATED. Ald_Oxase/Xan_DH_a/b. Ald_Oxase/Xan_DH_a/b_sf. AldOxase/xan_DH_Mopterin-bd. AldOxase/xan_DH_Mopterin-bd_sf. Ald_Oxase/xanthine_DH. Ald_Xan_dh_C. Ald_Xan_dh_C2. CO_deh_flav_C. CO dehydroge…	gi|470120359|ref|XP_004296271.1|	XP_004296271	PREDICTED: abscisic-aldehyde oxidase [Fragaria vesca subsp. vesca]	sp|Q7XH05.1|
RchiOBHmChr2g0137031	probable S-adenosylmethionine-dependent methyltransferase At5g38100	Methyltransf_7. methyltransferase activity. MeTrfase_7. RcHm_v2.0_Chr2g0137031. S-ADENOSYL-L-METHIONINE:CARBOXYL METHYLTRANSFERASE FAMILY PROTEIN. S-adenosyl-L-methionine-dependent methyltransferases. SAM-dependent_MTases. SUBFAMILY NOT NAMED	gi|645270090|ref|XP_008240297.1|	XP_008240297	PREDICTED: probable S-adenosylmethionine-dependent methyltransferase At5g38100 [Prunus mume]	sp|Q68CM3.1|
RchiOBHmChr5g0020271	mitochondrial chaperone BCS1-like	AAA. AAA_assoc. AAA_N_dom. ATPase_AAA_core. ATP binding. BCS1 AAA-TYPE ATPASE. MITOCHONDRIAL PROTEIN-LIKE CONTAINS SIMILARITY TO AAA-TYPE ATPASE. P-loop containing nucleoside triphosphate hydrolases. P-loop_NTPase. Purine metabolism. RcHm_v2.0_Chr5g0020271	gi|470115149|ref|XP_004293765.1|	XP_004293765	PREDICTED: mitochondrial chaperone BCS1-like [Fragaria vesca subsp. vesca]	sp|Q9LH84.1|
RchiOBHmChr7g0192601	C2 and GRAM domain-containing At5g50170	C2. C2_dom. C2 domain (Calcium/lipid-binding domain, CaLB). C2_domain_sf. Coil. disorder_prediction. DUF4782. EXTENDED SYNAPTOTAGMIN-RELATED. GRAM. PH-like_dom_sf. RcHm_v2.0_Chr7g0192601. SUBFAMILY NOT NAMED. VASt. VAST	gi|764582665|ref|XP_011464155.1|	XP_011464155	PREDICTED: C2 and GRAM domain-containing protein At5g50170 [Fragaria vesca subsp. vesca]	sp|Q3KR37.1|
RchiOBHmChr2g0118251	ethylene-responsive transcription factor ABR1-like	AP2. AP2_ERF. AP2/ERF_dom. AP2/ERF_dom_sf. disorder_prediction. DNA-bd_dom_sf. DNA binding. DNA-binding domain. DNA binding transcription factor activity. ETHRSPELEMNT. FAMILY NOT NAMED. RcHm_v2.0_Chr2g0118251. regulation of transcription, DNA-templated. SUBFAMILY NOT NAMED	gi|470103301|ref|XP_004288079.1|	XP_004288079	PREDICTED: ethylene-responsive transcription factor ERF110-like isoform X1 [Fragaria vesca subsp. vesca]	sp|Q9C5I3.1|
RchiOBHmChr7g0194091	probable serine threonine- kinase clkA	COPINE. DCD. DCD DEVELOPMENT AND CELL DEATH DOMAIN PROTEIN. Dev_and_cell_death_domain. Dev_Cell_Death. disorder_prediction. RcHm_v2.0_Chr7g0194091	gi|470125875|ref|XP_004298923.1|	XP_004298923	PREDICTED: putative mediator of RNA polymerase II transcription subunit 26 [Fragaria vesca subsp. vesca]	sp|P37707.1|
RchiOBHmChr6g0310941	zinc transporter chloroplastic	disorder_prediction. integral component of membrane. membrane. metal ion transmembrane transporter activity. metal ion transport. RcHm_v2.0_Chr6g0310941. SUBFAMILY NOT NAMED. TIGR00820. transmembrane transport. zinc ion transmembrane transport. zinc ion transmembrane transporter activity. ZINC/IRON TRANSPORTER. Zip. ZIP. Zn/Fe_permease_fun/pln	gi|470109520|ref|XP_004291042.1|	XP_004291042	PREDICTED: zinc transporter 4, chloroplastic [Fragaria vesca subsp. vesca]	sp|Q8W245.2|
RchiOBHmChr7g0208651	type I inositol polyphosphate 5-phosphatase 2 isoform X1	disorder_prediction. DNase I-like. Endo/exonuclease/phosphatase. Endo/exonu/phosph_ase_sf. Exo_endo_phos. INOSITOL 5-PHOSPHATASE. RcHm_v2.0_Chr7g0208651. SUBFAMILY NOT NAMED	gi|470128697|ref|XP_004300272.1|	XP_004300272	PREDICTED: type I inositol 1,4,5-trisphosphate 5-phosphatase 2 isoform X1 [Fragaria vesca subsp. vesca]	sp|Q9SIS4.1|
RchiOBHmChr3g0487881	cysteine-rich receptor kinase 2	ATP binding. disorder_prediction. FAMILY NOT NAMED. ILK. Kinase-like_dom_sf. Pkinase. protein kinase activity. PROTEIN_KINASE_ATP. Protein_kinase_ATP_BS. PROTEIN_KINASE_DOM. Protein kinase-like (PK-like). PROTEIN_KINASE_ST. protein phosphorylation. Prot_kinase_dom. RcHm_v2.0_Chr3g0487881. Ser/Thr_kinase_AS. STKc_IRAK. SUBFAMILY NOT NAMED	gi|764542299|ref|XP_011459210.1|	XP_011459210	PREDICTED: cysteine-rich receptor-like protein kinase 2 [Fragaria vesca subsp. vesca]	sp|Q9LDQ3.3|
RchiOBHmChr1g0325821	sigma factor binding chloroplastic-like	FAMILY NOT NAMED. RcHm_v2.0_Chr1g0325821. VQ	gi|470145903|ref|XP_004308571.1|	XP_004308571	PREDICTED: sigma factor binding protein 1, chloroplastic-like [Fragaria vesca subsp. vesca]	-
RchiOBHmChr2g0098171	ganglioside-induced differentiation-associated 2-like	CRAL_TRIO_2. CRAL-TRIO_dom. CRAL-TRIO_dom_sf. GANGLIOSIDE INDUCED DIFFERENTIATION ASSOCIATED PROTEIN 2-RELATED. RcHm_v2.0_Chr2g0098171. SEC14. SUBFAMILY NOT NAMED	gi|470102638|ref|XP_004287758.1|	XP_004287758	PREDICTED: protein GDAP2 homolog [Fragaria vesca subsp. vesca]	sp|Q66HX8.1|
RchiOBHmChr7g0199091	cytochrome P450 87A3	Cytochrome P450. CYTOCHROME_P450. CYTOCHROME P450 708A2-RELATED. Cyt_P450. Cyt_P450_CS. Cyt_P450_E_grp-IV. Cyt_P450_sf. EP450IV. FAMILY NOT NAMED. heme binding. iron ion binding. monooxygenase activity. oxidation-reduction process. oxidoreductase activity, acting on paired donors, with incorporation or reduction of molecular oxygen. p450. P450. RcHm_v2.0_Chr7g0199091	gi|470125521|ref|XP_004298750.1|	XP_004298750	PREDICTED: cytochrome P450 87A3-like [Fragaria vesca subsp. vesca]	sp|O64989.2|
RchiOBHmChr3g0484691	PREDICTED: uncharacterized protein LOC101314230	disorder_prediction. DUF3475. DUF668. FAMILY NOT NAMED. RcHm_v2.0_Chr3g0484691. SUBFAMILY NOT NAMED	gi|470106486|ref|XP_004289602.1|	XP_004289602	PREDICTED: uncharacterized protein LOC101314230 [Fragaria vesca subsp. vesca]	sp|Q9SA91.2|
RchiOBHmChr1g0321281	aspartic ase 2	Acid proteases. Aspartic_peptidase_A1. aspartic-type endopeptidase activity. ASPARTYL PROTEASES. EUKARYOTIC ASPARTYL PROTEASE FAMILY PROTEIN. PEPSIN. pepsin_A_like_plant. Pepsin-like_plant. PEPTIDASE_A1. Peptidase_aspartic_dom_sf. proteolysis. RcHm_v2.0_Chr1g0321281. TAXi_C. TAXi_N	gi|470142924|ref|XP_004307140.1|	XP_004307140	PREDICTED: aspartic proteinase-like protein 2 [Fragaria vesca subsp. vesca]	sp|O04496.1|
RchiOBHmChr7g0191831	BTB POZ and TAZ domain-containing 1-like	Activation of anterior HOX genes in hindbrain development during early embryogenesis. Activation of the TFAP2 (AP-2) family of transcription factors. Attenuation phase. BMAL1:CLOCK,NPAS2 activates circadian gene expression. BTB. BTB/POZ AND TAZ DOMAIN-CONTAINING PROTEIN 1-RELATED. BTB/POZ_dom. CD209 (DC-SIGN) signaling. Circadian Clock. Constitutive Signaling by NOTCH1 HD+PEST Domain Mutants. Con…	gi|470126388|ref|XP_004299170.1|	XP_004299170	PREDICTED: BTB/POZ and TAZ domain-containing protein 1 isoform X1 [Fragaria vesca subsp. vesca]	sp|Q6JHU9.1|
RchiOBHmChr1g0355961	PREDICTED: uncharacterized protein LOC101295853	FAMILY NOT NAMED. HAD-like. HAD-like_sf. RcHm_v2.0_Chr1g0355961. SUBFAMILY NOT NAMED	gi|470142129|ref|XP_004306768.1|	XP_004306768	PREDICTED: uncharacterized protein LOC101295853 [Fragaria vesca subsp. vesca]	-
RchiOBHmChr7g0196641	late blight resistance homolog R1B-19	COPPER TRANSPORT PROTEIN ATOX1-RELATED. disorder_prediction. HMA. HMA_dom. HMA_dom_sf. HMA, heavy metal-associated domain. metal ion binding. metal ion transport. RcHm_v2.0_Chr7g0196641. SUBFAMILY NOT NAMED	gi|470125686|ref|XP_004298831.1|	XP_004298831	PREDICTED: uncharacterized protein LOC101291624 [Fragaria vesca subsp. vesca]	sp|Q6L440.2|
RchiOBHmChr4g0439451	NAC transcription factor 29	DNA binding. FAMILY NOT NAMED. NAC. NAC-dom. NAC domain. NAC_dom_sf. NAM. RcHm_v2.0_Chr4g0439451. regulation of transcription, DNA-templated. SUBFAMILY NOT NAMED	gi|470122519|ref|XP_004297288.1|	XP_004297288	PREDICTED: NAC transcription factor 29-like [Fragaria vesca subsp. vesca]	sp|A0SPJ3.1|
RchiOBHmChr1g0383971	ER lumen -retaining receptor-like	COPI-dependent Golgi-to-ER retrograde traffic. COPI-mediated anterograde transport. ER LUMEN PROTEIN RETAINING RECEPTOR. ER LUMEN PROTEIN-RETAINING RECEPTOR A. ERLUMENR. ER_lumen_recept. ER_LUMEN_RECEPTOR_1. ER_LUMEN_RECEPTOR_2. ER retention sequence binding. ER_ret_rcpt. integral component of membrane. protein retention in ER lumen. RcHm_v2.0_Chr1g0383971	gi|764635699|ref|XP_004307874.2|	XP_004307874	PREDICTED: ER lumen protein-retaining receptor-like isoform X2 [Fragaria vesca subsp. vesca]	sp|Q6P257.1|
RchiOBHmChr4g0432961	UDP-galactose:fucoside alpha-3-galactosyltransferase	BETA-ARABINOFURANOSYLTRANSFERASE RAY1. Coil. disorder_prediction. DUF4228. DUF4228_plant. Nucl-diP-sugar_transferase. Nucleotid_trans. RcHm_v2.0_Chr4g0432961. RETICULON	gi|764646207|ref|XP_011457537.1|	XP_011457537	PREDICTED: uncharacterized protein LOC101307368 [Fragaria vesca subsp. vesca]	sp|Q3E6Y3.1|
RchiOBHmChr4g0398631	probable xyloglucan endotransglucosylase hydrolase 23	apoplast. Beta_glucanase. carbohydrate metabolic process. cellular glucan metabolic process. cell wall. cell wall biogenesis. ConA-like_dom_sf. Concanavalin A-like lectins/glucanases. EndGlu_transf. FAMILY NOT NAMED. GH16. GH16_1. GH16_2. GH16_AS. GH16_XET. GLHYDRLASE16. Glyco_hydro_16. hydrolase activity, hydrolyzing O-glycosyl compounds. RcHm_v2.0_Chr4g0398631. SUBFAMILY NOT NAMED. XET_C. XTH. …	gi|470127675|ref|XP_004299791.1|	XP_004299791	PREDICTED: probable xyloglucan endotransglucosylase/hydrolase protein 23 [Fragaria vesca subsp. vesca]	sp|Q9FKL9.1|
RchiOBHmChr6g0294361	sucrose synthase 1	Glycos_transf_1. GLYCOSYLTRANSFERASE. Glyco_trans_1. GT1_Sucrose_synthase. RcHm_v2.0_Chr6g0294361. Starch and sucrose metabolism. Sucrose degradation II (sucrose synthase). sucrose metabolic process. Sucrose_synth. SUCROSE SYNTHASE 2. sucrose synthase activity. Sucrose_synthase_pln/cyn. TIGR02470. UDP-Glycosyltransferase/glycogen phosphorylase	gi|470109046|ref|XP_004290813.1|	XP_004290813	PREDICTED: sucrose synthase 2 [Fragaria vesca subsp. vesca]	sp|P10691.1|
RchiOBHmChr6g0309271	---NA---	RcHm_v2.0_Chr6g0309271	gi|470109332|ref|XP_004290953.1|	XP_004290953	PREDICTED: subtilisin-like protease [Fragaria vesca subsp. vesca]	-
RchiOBHmChr4g0432041	regulator of G- signaling 1	disorder_prediction. RcHm_v2.0_Chr4g0432041. REGULATOR OF G PROTEIN SIGNALING. REGULATOR OF G-PROTEIN SIGNALING 1. Regulator of G-protein signaling, RGS. RGS. RGS_sf	gi|470148955|ref|XP_004310012.1|	XP_004310012	PREDICTED: regulator of G-protein signaling 1 [Fragaria vesca subsp. vesca]	sp|Q8H1F2.1|
RchiOBHmChr7g0224121	G-type lectin S-receptor-like serine threonine- kinase RKS1	alpha-D-mannose-specific plant lectins. ATP binding. B_lectin. BULB_LECTIN. Bulb-type_lectin_dom. Bulb-type_lectin_dom_sf. FAMILY NOT NAMED. G-TYPE LECTIN S-RECEPTOR-LIKE SERINE/THREONINE-PROTEIN KINASE RKS1. Human papillomavirus infection. Kinase-like_dom_sf. mTOR signaling pathway. PAN. PAN_2. Pan_app. PAN_AP_plant. PI3K-Akt signaling pathway. Pkinase_Tyr. protein kinase activity. PROTEIN_KINAS…	gi|764552906|ref|XP_011460348.1|	XP_011460348	PREDICTED: G-type lectin S-receptor-like serine/threonine-protein kinase RKS1 [Fragaria vesca subsp. vesca]	sp|Q9SXB8.3|
RchiOBHmChr6g0299881	probable disease resistance At4g33300	Activation of caspases through apoptosome-mediated cleavage. ADP binding. DISEASE RESISTANCE PROTEIN ADR1. DISEASERSIST. FAMILY NOT NAMED. Formation of apoptosome. L domain-like. LRR_dom_sf. NB-ARC. Neutrophil degranulation. P-loop containing nucleoside triphosphate hydrolases. P-loop_NTPase. Powdery_mildew-R_dom. RcHm_v2.0_Chr6g0299881. RPW8. TP53 Regulates Transcription of Caspase Activators an…	gi|470111400|ref|XP_004291936.1|	XP_004291936	PREDICTED: probable disease resistance protein At4g33300 [Fragaria vesca subsp. vesca]	sp|F4J339.1|
RchiOBHmChr1g0380691	calcineurin B 4	CALCINEURIN B. CALCINEURIN B-LIKE PROTEIN 4. calcium ion binding. EFh. EF-hand. EF_HAND_2. EF-hand_7. EF-hand_8. EF_hand_dom. EF-hand-dom_pair. RcHm_v2.0_Chr1g0380691. RECOVERIN	gi|470144703|ref|XP_004307987.1|	XP_004307987	PREDICTED: calcineurin B-like protein 4 [Fragaria vesca subsp. vesca]	sp|O81445.3|
RchiOBHmChr5g0040191	nucleosome-remodeling factor subunit BPTF	disorder_prediction. FAMILY NOT NAMED. RcHm_v2.0_Chr5g0040191. Senescence_reg. Senescence_reg_S40. SUBFAMILY NOT NAMED	gi|645241036|ref|XP_008226886.1|	XP_008226886	PREDICTED: uncharacterized protein LOC103326446 isoform X1 [Prunus mume]	-
RchiOBHmChr3g0496021	pns1 isoform X2	Choline_transpo. Choline_transptr-like. CTL TRANSPORTER. F20H23.27 PROTEIN-RELATED. RcHm_v2.0_Chr3g0496021. Synthesis of PC. Transport of bile salts and organic acids, metal ions and amine compounds	gi|645278292|ref|XP_008244165.1|	XP_008244165	PREDICTED: protein PNS1 [Prunus mume]	sp|Q4I8E9.1|
RchiOBHmChr2g0165011	COBRA 1	anchored component of membrane. cell growth. cellulose microfibril organization. COBRA. COBRA-LIKE PROTEIN 1-RELATED. COBRA_pln. FAMILY NOT NAMED. RcHm_v2.0_Chr2g0165011	gi|470136876|ref|XP_004304207.1|	XP_004304207	PREDICTED: protein COBRA-like [Fragaria vesca subsp. vesca]	sp|Q8W3E8.1|
RchiOBHmChr1g0378071	TRANSPARENT TESTA 12-like	antiporter activity. drug transmembrane transport. drug transmembrane transporter activity. MatE. MATE_eukaryotic. MATE_fam. membrane. MULTIDRUG RESISTANCE PROTEIN. PROTEIN DETOXIFICATION 35. RcHm_v2.0_Chr1g0378071. TIGR00797. transmembrane transport. Transport of bile salts and organic acids, metal ions and amine compounds	gi|470144850|ref|XP_004308060.1|	XP_004308060	PREDICTED: protein TRANSPARENT TESTA 12-like [Fragaria vesca subsp. vesca]	sp|Q9LVD9.1|
RchiOBHmChr3g0460501	B3 domain-containing transcription repressor VAL2 isoform X2	B3. B3_DNA. B3_DNA-bd. B3 DOMAIN-CONTAINING TRANSCRIPTION REPRESSOR VAL1. disorder_prediction. DNA-bd_pseudobarrel_sf. DNA binding. DNA-binding pseudobarrel domain. RcHm_v2.0_Chr3g0460501. zf-CW. ZF_CW. ZINC FINGER CW-TYPE COILED-COIL DOMAIN PROTEIN 3.. zinc ion binding. Znf_CW	gi|764599725|ref|XP_011466419.1|	XP_011466419	PREDICTED: B3 domain-containing transcription repressor VAL2 isoform X2 [Fragaria vesca subsp. vesca]	sp|Q6Z1Z3.1|
RchiOBHmChr5g0061791	probable serine threonine- kinase RLCKVII	ATP binding. disorder_prediction. FAMILY NOT NAMED. ILK. Kinase-like_dom_sf. Pkinase. protein kinase activity. PROTEIN_KINASE_ATP. Protein_kinase_ATP_BS. PROTEIN_KINASE_DOM. Protein kinase-like (PK-like). PROTEIN_KINASE_ST. protein phosphorylation. Prot_kinase_dom. RcHm_v2.0_Chr5g0061791. SERINE/THREONINE-PROTEIN KINASE RLCKVII-RELATED. Ser/Thr_kinase_AS. STKc_IRAK	gi|470148617|ref|XP_004309853.1|	XP_004309853	PREDICTED: probable serine/threonine-protein kinase RLCKVII [Fragaria vesca subsp. vesca]	sp|Q1PE89.1|
RchiOBHmChr4g0423641	major allergen Pru ar 1-like	BETALLERGEN. Bet_v_1. Bet v1-like. Bet_v1-like. Bet_v_I_allergen. Bet_v_I/MLP. defense response. FAMILY NOT NAMED. PATHOGENESIS_BETVI. RcHm_v2.0_Chr4g0423641. response to biotic stimulus. START-like_dom_sf. SUBFAMILY NOT NAMED	gi|470121683|ref|XP_004296891.1|	XP_004296891	PREDICTED: major allergen Pru ar 1-like [Fragaria vesca subsp. vesca]	sp|Q40280.3|
RchiOBHmChr4g0426601	---NA---	---NA---	---NA---	---NA---	---NA---	-
RchiOBHmChr7g0228391	GDSL esterase lipase 1-like	GDSL. hydrolase activity, acting on ester bonds. Lipase_GDSL. RcHm_v2.0_Chr7g0228391. SGNH_hydro_sf. SGNH_plant_lipase_like. SUBFAMILY NOT NAMED. ZINC FINGER FYVE DOMAIN CONTAINING PROTEIN	gi|470135891|ref|XP_004303739.1|	XP_004303739	PREDICTED: GDSL esterase/lipase 1-like [Fragaria vesca subsp. vesca]	sp|Q8LFJ9.1|
RchiOBHmChr4g0439041	probable WRKY transcription factor 3	disorder_prediction. DNA binding transcription factor activity. FAMILY NOT NAMED. RcHm_v2.0_Chr4g0439041. regulation of transcription, DNA-templated. sequence-specific DNA binding. SUBFAMILY NOT NAMED. WRKY. WRKY DNA-binding domain. WRKY_dom. WRKY_dom_sf	gi|470122480|ref|XP_004297269.1|	XP_004297269	PREDICTED: probable WRKY transcription factor 3 [Fragaria vesca subsp. vesca]	sp|O65590.1|

## Sheet: Supplemental Table S3
Table S3. Summary of yeast two hybrid screen of RhCBL4
Accession No.	Description
RchiOBHm_Chr3g0460881	Putative protein kinase CAMK-CAMKL-CHK1 family
RchiOBHm_Chr4g0427571	Putative protein kinase CAMK-CAMKL-CHK1 family
RchiOBHm_Chr5g0050061	Putative protein kinase CAMK-CAMKL-CHK1 family
RchiOBHm_Chr5g0011061	Putative protein kinase CAMK-CAMKL-CHK1 family
RchiOBHm_Chr1g0360871	Putative protein kinase CAMK-CAMKL-CHK1 family
RchiOBHm_Chr5g0072521	Putative protein kinase CAMK-CAMKL-CHK1 family
RchiOBHm_Chr6g0299521	Putative protein kinase CAMK-CAMKL-CHK1 family
RchiOBHm_Chr5g0011071	Putative protein kinase CAMK-CAMKL-CHK1 family
RchiOBHm_Chr3g0469331	Putative Ubiquitin domain-containing protein
RchiOBHm_Chr3g0477981	Putative Ubiquitin domain-containing protein
RchiOBHm_Chr5g0003941	Putative Ubiquitin domain-containing protein
RchiOBHm_Chr1g0332041	Putative chaperone DnaJ
RchiOBHm_Chr5g0049021	Putative chaperone DnaJ
RchiOBHm_Chr3g0451071	Putative transcription factor interactor and regulator AUX-IAA family
RchiOBHm_Chr6g0306631	Putative transcription factor interactor and regulator AUX-IAA family
RchiOBHm_Chr5g0057721	Putative heavy metal-associated domain, HMA
RchiOBHm_Chr1g0347351	Putative heavy metal-associated domain, HMA
RchiOBHm_Chr1g0315911	Putative ATPase, OSCP/delta subunit, F1F0 ATP synthase OSCP/delta subunit domain-containing protein
RchiOBHm_Chr2g0094451	Putative transcription factor MYB-HB-like family
RchiOBHm_Chr6g0252211	Putative transcription factor MYB-HB-like family
RchiOBHm_Chr4g0401291	Putative leucine-rich repeat-containing, plant-type, leucine-rich repeat domain, L
RchiOBHm_Chr2g0175501	Putative sulfite oxidase
RchiOBHm_Chr5g0030431	Putative gamma-glutamyl hydrolase
RchiOBHm_Chr2g0094021	Putative harbinger transposase-derived nuclease domain-containing protein
RchiOBHm_Chr1g0360801	Putative Rho GTPase activation protein
RchiOBHm_Chr4g0385141	Putative acetyl-CoA C-acyltransferase
RchiOBHm_Chr3g0469291	Putative ubiquitin
RchiOBHm_Chr4g0428221	Putative histone-lysine N-methyltransferase chromatin remodeling SET family
RchiOBHm_Chr6g0263031	Putative aminoacyltransferase, E1 ubiquitin-activating enzyme
RchiOBHm_Chr7g0227641	Putative cellular retinaldehyde binding/alpha-tocopherol transport, GOLD domain, CRAL/TRIO
RchiOBHm_Chr1g0351061	Putative abieta-7,13-dien-18-ol hydroxylase
RchiOBHm_Chr3g0466811	Putative transcription factor C2H2 family
RchiOBHm_Chr1g0329321	Putative transcription factor FAR family
RchiOBHm_Chr1g0378891	Putative SGS domain, HSP20-like chaperone, tetratricopeptide-like helical domain-containing protein
RchiOBHm_Chr6g0311451	Putative small heat shock protein HSP20
RchiOBHm_Chr2g0167051	Putative protein kinase CAMK-AMPK family
RchiOBHm_Chr2g0152481	Putative PsbP family protein
RchiOBHm_Chr4g0394281	Putative plastid lipid-associated protein/fibrillin
RchiOBHm_Chr7g0195681	Putative H(+)-transporting two-sector ATPase
RchiOBHm_Chr3g0491991	Putative oxidoreductase
RchiOBHm_Chr5g0066971	Putative universal stress protein A
RchiOBHm_Chr5g0045651	Putative N-carbamoylputrescine amidase
RchiOBHm_Chr5g0075141	Putative alpha-galactosidase
RchiOBHm_Chr4g0394701	Putative cyanase transcription factor Lambda-DB family

## Sheet: Supplemental Table S4
Table S4. Proteins identified in petals (stage 5 vs stage 3)
Group	Genes	Protein	AVG Group Quantity Denominator	AVG Group Quantity Numerator	AVG Log2 Ratio（S5 vs S3)	Pvalue	Qvalue
A0A2P6Q5Q9	RchiOBHmChr5g0014761	RhCIPK23	248649	1.00643e+06	2.01707	0.0119124	0.00945439
A0A2P6PG56	RchiOBHmChr7g0233351	RhCIPK8	8695.01	32168.1	1.88737	0.410394	0.102298
A0A2P6SIR1	RchiOBHmChr1g0360871	RhCIPK9	50961.1	108012	1.08373	0.308795	0.0807681
A0A2P6QF25	RchiOBHmChr5g0050061	RhCIPK3	17314.2	95352.7	2.46132	0.0229777	0.0132324

## Sheet: Supplemental Table S5
Table S5. Summary of yeast two hybrid screen of RhCIPK3
Accession No.	Description
RchiOBHm_Chr1g0377941	BAHD acyltransferase DCR
RchiOBHm_Chr2g0095501	Zf-FLZ domain-containing protein
RchiOBHm_Chr2g0096461	Plant invertase/pectin methylesterase inhibitor/PMEI
RchiOBHm_Chr2g0137621	Methylmalonate-semialdehyde dehydrogenase (CoA acylating)
RchiOBHm_Chr2g0146371	Transcription factor TIFY family
RchiOBHm_Chr2g0157741	GDSL esterase/lipase
RchiOBHm_Chr3g0451071	Auxin-responsive protein IAA16
RchiOBHm_Chr3g0462531	Pyruvate decarboxylase 2
RchiOBHm_Chr3g0466811	E3 ubiquitin-protein ligase XBAT31
RchiOBHm_Chr3g0496511	5-methyltetrahydropteroyltriglutamate--homocysteine methyltransferase
RchiOBHm_Chr4g0397681	Zf-FLZ domain-containing protein
RchiOBHm_Chr4g0415801	Zf-FLZ domain-containing protein
RchiOBHm_Chr4g0425401	RNA helicase
RchiOBHm_Chr4g0442561	Ubiquitinyl hydrolase 1
RchiOBHm_Chr5g0027661	CWC16 protein
RchiOBHm_Chr5g0050681	Transcription factor Homobox-WOX family
RchiOBHm_Chr6g0266691	Cysteine protease RD19A
RchiOBHm_Chr6g0299771	Transcription factor AP2-EREBP family
RchiOBHm_Chr6g0304891	Proteasome endopeptidase complex
RchiOBHm_Chr7g0239911	Zf-FLZ domain-containing protein

## Sheet: Supplemental Table S6
Table S6. List of primers used in this study
Primers	Sequence (5'——3')
For VIGS
RhCBL4-TRV2-F	5'-CCGGAATTC GGACATAACACTAGCTTTC-3'
RhCBL4-TRV2-R	5'-CGGGGTACC GGTATGGCATTGCTAGC-3'
RhCIPK3-TRV2-F	5’-CCGGAATTC GGACACATTGGAGTTCCAC-3’
RhCIPK3-TRV2-R	5’-CGCGGATCC CCACAAGCACGAGAACTATC-3’
RhJAZ5-TRV2-F	5’-CCGAATTC GGAAATTATGGGATTGGCTACC-3’
RhJAZ5-TRV2-R	5’-CGCGGATCC GGATAGTATTATCATAATCT-3’
For yeast two-hybrid assay
RhCBL4-BD-F	5'-GGCCATGGAGGCCGAATTC ATGGGCTGCTATTCTTC-3'
RhCBL4-BD-R	5'-CCGCTGCAGGTCGACGGATCC TCACATTGTTGAATCATC-3'
RhCIPK3-BD-F	5'-GGCCATGGAGGCCGAATTC ATGAGTCAACCCAAAATCAAG-3'
RhCIPK3-BD-R	5'-CCGCTGCAGGTCGACGGATCC TTATTTCATTTCTAGCATGTC-3'
RhCIPK3-AD-F	5'-CATGGAGGCCAGTGAATTC ATGAGTCAACCCAAAATCAAG-3'
RhCIPK3-AD-R	5'-GCTCGAGCTCGATGGATCC TTATTTCATTTCTAGCATGTC-3'
RhCIPK9-AD-F	5'-CATGGAGGCCAGTGAATTC ATGAGTACCGCAAAGTCG-3'
RhCIPK9-AD-R	5'-GCTCGAGCTCGATGGATCC TGACCTTGATTCTTCAG-3'
RhJAZ1-AD-F	5'-CATGGAGGCCAGTGAATTC ATGTCGAGCTCGTCGGAAGC-3'
RhJAZ1-AD-R	5'-GCTCGAGCTCGATGGATCC TTAGTAGTCAAGGGAGCCCAGC-3'
RhJAZ4-AD-F	5'-CATGGAGGCCAGTGAATTC ATGATGGAGAGAGATTTCATGG-3'
RhJAZ4-AD-R	5'-GCTCGAGCTCGATGGATCC TTACCGATTGAATGAGGCTGC-3'
RhJAZ5-AD-F	5'-CATGGAGGCCAGTGAATTC ATGGCAGAGAGATCCAACTTTG-3'
RhJAZ5-AD-R	5'-GCTCGAGCTCGATGGATCC CTATAGACTGAGTTCAAGCTGC-3'
For protein purification
RhCIPK3-pGEX-6p1-F	5’-TTCCAGGGGCCCCTGGGATCC ATGAGTCAACCCAAAATCA-3’
RhCIPK3-pGEX-6p1-R	5’-ATGCGGCCGCTCGAGTCGAC TTATTTCATTTCTAGCATGTC-3’
RhJAZ5-pET28a-F	5’-AGCAAATGGGTCGCGGATCC ATGGCAGAGAGATCCAACTTTG-3’
RhJAZ5-pET28a-R	5’-TGCGGCCGCAAGCTTGTCGAC CTATAGACTGAGTTCAAGCTGC-3’
For split-LUC
RhCBL4-cLUC-F	5'-CGCGTCCCGGGGCGGTACC ATGGGCTGCTATTCTTC-3'
RhCBL4-cLUC-R	5'-CGAAAGCTCTGCAGGTCGAC TCACATTGTTGAATCATC-3'
RhCIPK3-nLUC-F	5’-CGGGGGACGAGCTCGGTACC ATGAGTCAACCCAAAATCAAG-3’
RhCIPK3-nLUC-R	5’-GCGTACGAGATCTGGTCGAC TTTCATTTCTAGCATGTC-3’
For BIFC
RhCBL4-YNER173-F	5’-CAGGCCTACTAGTGGATCC ATGGGCTGCTATTCTTC-3’
RhCBL4-YNER173-R	5’-CCTACCCGGGAGCGGTACCC CATTGTTGAATCATCAAC-3’
RhCIPK3-YNER173-F	5’-CAGGCCTACTAGTGGATCC ATGAGTCAACCCAAAATCA-3’
RhCIPK3-YNER173-R	5’-CCTACCCGGGAGCGGTACCC TTATTTCATTTCTAGCATGTC-3’
RhCIPK3-YCEM-F	5’-TGGCGCGCCACTAGTGGATCC ATGAGTCAACCCAAAATCAAG-3’
RhCIPK3-YCEM-R	5’-AGCGGTACCCTCGAGGTCGAC TTTCATTTCTAGCATGTC-3’
RhJAZ5-YCEM-F	5’-TGGCGCGCCACTAGTGGATCC ATGGCAGAGAGATCCAACT-3’
RhJAZ5-YCEM-R	5’-AGCGGTACCCTCGAGGTCGAC TAGACTGAGTTCAAGCTGCT-3’
For overexpression
RhCIPK3-pSuper-cGFP-F	5'-GCAGGGGCCCGGGGTCGAC ATGAGTCAACCCAAAATCAAG-3'
RhCIPK3-pSuper-cGFP-R	5'-CCCTTGCTCACCATGGTACC TTTCATTTCTAGCATGTC-3'
RhJAZ5-pSuper-cGFP-F	5'-GCAGGGGCCCGGGGTCGAC ATGGCAGAGAGATCCAACTTTG-3'
RhJAZ5-pSuper-cGFP-R	5'-CCCTTGCTCACCATGGTACC TAGACTGAGTTCAAGCTGCT-3'
RhCIPK3-1307-Flag-HA-F	5'-ACGCTATCGATACCGTCGAC ATGAGTCAACCCAAAATCA-3'
RhCIPK3-1307-Flag-HA-R	5'-TTGCGGAGTACCCGGGTACC TTATTTCATTTCTAGCATGTC-3'
RhJAZ5-1307-Flag-HA-F	5'-ACGCTATCGATACCGTCGAC ATGGCAGAGAGATCCAACTTTG-3'
RhJAZ5-1307-Flag-HA-R	5'-TTGCGGAGTACCCGGGTACC CTATAGACTGAGTTCAAGCTGC-3'
RhCIPK3K42N-F	5'-CCTGTGGCTCTTAACATTCTTGACAAAG-3'
RhCIPK3K42N-R	5'-CTTTGTCAAGAATGTTAAGAGCCACAGG-3'
For qRT-PCR analysis
RhUBI2-F	5'-GCCCTGGTGCGTTCCCAACTG-3'
RhUBI2-R	5'-CCTGCGTGTCTGTCCGCATTG-3'
RheIF5A-F	5'-CCTCATGTGAACCGTACTGA-3'
RheIF5A-R	5'-TGACAGTCACCACAAGATCC-3'
RhSAG12-F	5'-AGCGGAGAAGCCTTTCAGTC-3'
RhSAG12-R	5'-TTTTCACCCCACGTCTCACC-3'
RhNAC029-F	5’-GTTGCCGACCACAACAATGG-3’
RhNAC029-R	5’-GGGATGATGGAAACAGGGCA-3’
RhNAC083-F	5’-CAGAGCCCTGGACGTTTTGT-3’
RhNAC083-R	5’-TGGGTGTTCGAGAGAGACGA-3’
RhNAC092-F	5’-AGATCCTCCTCGTCGAGTCA-3’
RhNAC092-R	5’-ACACACGAGGCTACATTCCA-3’
RhWRKY22-F	5’-TACCAAACCCAAGGGCTACTC-3’
RhWRKY22-R	5’-TCATCCGCCGTAGGACTCTG-3’
RhWRKY42-F	5'-AACAAGCCTCCTCCTTCTGC-3'
RhWRKY42-R	5'-TACAGCGTCCAAACCAGACC-3'
RhCBL4-F	5'-CAACTAGCGCTCTTCAGGAAC-3'
RhCBL4-R	5'-GTCTTCTACAGGTGCACTGG-3'
RhCIPK1-F	5'-GCAAGAGAACAAGGGGCAGA-3'
RhCIPK1-R	5'-GGACTTCAATACCTCGCTGG-3'
RhCIPK3-F	5'-GGTCATGGGGAGCAAGACAA-3'
RhCIPK3-R	5'-AGACAGCGCACTCAATCCAA-3'
RhCIPK5-F	5'-TGGTTCTATTGCCCCTGCTG-3'
RhCIPK5-R	5'-ATAGCAGTTGCCGAGCACTT-3'
RhCIPK9-F	5'-TGATGGGGGTGAGCTCTTTG-3'
RhCIPK9-R	5'-TCCCTATGGTACACGCCTCT-3'
RhCIPK11-F	5'-GAGTCTACCACCGCGATCTG-3'
RhCIPK11-R	5'-CCGTCGTAGCCTTTCTTGGT-3'
RhCIPK12-F	5'-CGGAGGTGATGGAGAATCGG-3'
RhCIPK12-R	5'-CCTGGTCTCAAATTCGGCCT-3'
RhCIPK14-F	5'-ATTCGCCAAGGTCTACCACG-3'
RhCIPK14-R	5'-GTTTTCGTCGCCAACACCTC-3'
RhCIPK20-F	5'-AGTGCATTGTGGGAGTCGAG-3'
RhCIPK20-R	5'-AAGGACAACCCCACATGACC-3'
RhJAZ1-F	5'-TGGAGAAACCGAGGAACGTG-3'
RhJAZ1-R	5'-CCTGGGACCGTCTTCTTCAC-3'
RhJAZ4-F	5'-TTGAGCTCGAGAGAGTCGGT-3'
RhJAZ4-R	5'-ACCTTCTGGAGCACCTTTGG-3'
RhJAZ5-F	5'-GCGCTGTGGTTTCCTCTACT-3'
RhJAZ5-R	5'-AACTCGTTCCTCTGCCTTGG-3'
RhJAZ7.2-F	5'-CCCAACCATTTGCCTCTGGA-3'
RhJAZ7.2-R	5'-GGATCACGAGTGTTGTTCCCT-3'
RhJAZ11-F	5'-GCGGAAGCGTCTCTGTTTTC-3'
RhJAZ11-R	5'-ACACCGTGTTCAACCTTCATTG-3'
RhJAZ12-F	5'-GCAGGGAGTGTTAGCGTCTT-3'
RhJAZ12-R	5'-CTGTGGACTTGGAGGACAGC-3'
